# Supplementary material for: Molecular Subtyping and Prognostic Prediction in Pancreatic Cancer Based on Mitophagy-Related Genes
Source: Int J Med Sci. 2026 Jan 14;23(2):620–35. doi: 10.7150/ijms.121350 (PMC12825130; doi:10.7150/ijms.121350)
Supplement: Supplementary file 1 — Supplementary figures and tables. [file ijmsv23p0620s1.zip]

Archive with 15 entries (13 files):
- Supplementary figure/
- Supplementary figure/Figure S1.jpg
- Supplementary figure/Figure S2.jpg
- Supplementary figure/Figure S3.jpg
- Supplementary figure/Figure S4.jpg
- Supplementary figure/Figure S5.jpg
- supplementary legends.pdf
- Supplementary  Tables/
- Supplementary  Tables/Table S1 DEGs in PaC tissues compared to normal controls..csv
- Supplementary  Tables/Table S2 GO functional enrichment analysis of DeMRGs..csv
- Supplementary  Tables/Table S3 GO functional enrichment analysis of DEGs among PaC subtypes..csv
- Supplementary  Tables/Table S4 KEGG pathway enrichment analysis of DEGs among PaC Subtypes..csv
- Supplementary  Tables/Table S5 Univariate COX analysis of potential prognostic genes among DEGs in the TCGA cohort..csv
- Supplementary  Tables/Table S6 Results of hallmark gene set enrichment analysis (GSEA)..txt
- Supplementary  Tables/Table S7 Results of drug prediction analysis using oncoPredict..csv
