# Supplementary material for: Molecular Subtyping and Prognostic Prediction in Pancreatic Cancer Based on Mitophagy-Related Genes
Source: Int J Med Sci. 2026 Jan 14;23(2):620–35. doi: 10.7150/ijms.121350 (PMC12825130; doi:10.7150/ijms.121350)
Supplement: Supplementary file 1 — Supplementary figures and tables. [file ijmsv23p0620s1.zip › Supplementary Tables/Table S1 DEGs in PaC tissues compared to normal controls..csv]

	id	logFC	PValue	padj	sig
XBP1	XBP1	-15.1067935672514	3.8824530044611e-204	3.53652644176362e-200	down
OVCA2	OVCA2	-9.11781520467835	1.52875409849095e-203	9.28361405543605e-200	down
CMC4	CMC4	-8.02180350877192	1.18791481341904e-202	5.41035801771702e-199	down
KREMEN1	KREMEN1	-8.79700350877192	4.1215616537381e-202	1.50173220415601e-198	down
C1QTNF5	C1QTNF5	-8.68087192982455	2.47518000829511e-199	7.51547156518673e-196	down
BOLA2	BOLA2	-6.69529883040934	7.73144875869454e-189	2.01216476408424e-185	down
CEMP1	CEMP1	-6.56566374269005	5.84830249706061e-184	1.33180468614313e-180	down
FAM187A	FAM187A	-5.13604035087718	1.89034832287703e-182	3.82648508290819e-179	down
ADIRF	ADIRF	-8.67659340126846	1.2266960507082e-181	2.23479486518021e-178	down
PI4K2B	PI4K2B	9.20833215381214	2.78722293383627e-181	4.61614794623902e-178	up
PIK3R3	PIK3R3	9.6854073001309	2.81222420346327e-178	4.26942504489116e-175	up
TIMM10B	TIMM10B	9.341834818301	1.82734770691282e-171	2.56081696342598e-168	up
FAM156B	FAM156B	-8.90100164526827	3.36162088901211e-170	4.3744292397159e-167	down
RGPD6	RGPD6	-10.2318590051153	7.23159625838052e-170	8.78301470901175e-167	down
NPIPA7	NPIPA7	-7.97404253268773	9.53067701422556e-168	1.08518671153226e-164	down
TARDBP	TARDBP	9.1879474700466	2.38851749032378e-161	2.55964774345404e-158	up
SOX10	SOX10	-5.48186023391812	6.51633494357541e-159	6.59525500011427e-156	down
PAGR1	PAGR1	7.68525573772733	3.48920744221564e-157	3.34559900959392e-154	up
EEF1G	EEF1G	-10.5582397935271	5.33886812180283e-157	4.8631749721502e-154	down
ISY1-RAB43	ISY1-RAB43	-8.46021783704767	1.13203095766913e-156	9.82063808896007e-154	down
RGPD5	RGPD5	-8.57329267421637	4.88529203236008e-156	4.04546592025163e-153	down
INO80B-WBP1	INO80B-WBP1	-7.9675675818316	9.06536278064778e-156	7.18055561468875e-153	down
RGS5	RGS5	7.5470555968607	3.77571053585533e-153	2.86607893925885e-150	up
BBS1	BBS1	-3.75185034783096	1.18826247993998e-152	8.65910634381865e-150	down
PSMA1	PSMA1	8.96875901871845	4.52735383420104e-152	3.17228200582595e-149	up
MAGED4B	MAGED4B	-8.23264812633996	1.08656360919625e-151	7.33148734531013e-149	down
NPIPA2	NPIPA2	-5.27847316518408	1.23964574063972e-151	8.06566646534801e-149	down
PTPRCAP	PTPRCAP	-5.77684853801169	1.50341545964287e-151	9.44455960130134e-149	down
EIF3CL	EIF3CL	-8.57469428047944	1.93495979293078e-150	1.1750365835871e-147	down
ELFN2	ELFN2	7.75705156980212	4.07403944450203e-150	2.35790086593521e-147	up
LUC7L2	LUC7L2	-8.12283073426762	4.1416636134552e-150	2.35790086593521e-147	down
TEN1	TEN1	-6.46517510356006	7.72840498139477e-149	4.2665479379106e-146	down
COMMD3-BMI1	COMMD3-BMI1	-6.90286666139765	1.43519044866535e-148	7.69008811581924e-146	down
ZBTB9	ZBTB9	-6.11358987072169	2.68373689001164e-148	1.39692339034949e-145	down
FAM156A	FAM156A	-8.26367491763209	2.93946211504919e-148	1.48753113366573e-145	down
SLX1A	SLX1A	-7.63418271901322	1.4205099590335e-147	6.99428390099252e-145	down
DNAJC25-GNG10	DNAJC25-GNG10	-6.15320480085127	4.68493577674125e-146	2.24605684159664e-143	down
TREX1	TREX1	-5.66551641444606	1.31411488582181e-145	6.13860127946197e-143	down
DND1	DND1	-4.45173625730993	1.3881231307921e-145	6.32220679919264e-143	down
ATRIP	ATRIP	-5.80639678833291	3.54369328428733e-144	1.57460985983284e-141	down
SPATA13	SPATA13	8.22144786061064	2.12271638631968e-143	9.20753502999332e-141	up
ZNF177	ZNF177	-5.62308992667323	6.0185637529591e-143	2.54991149886997e-140	down
C17orf100	C17orf100	6.14354132088857	4.26065245944972e-141	1.76410378423307e-138	up
PGAM2	PGAM2	-4.4603625730994	1.41235039560295e-140	5.71782211268766e-138	down
CELF6	CELF6	-6.11162329470677	1.22400541646057e-139	4.84759362545188e-137	down
C11orf52	C11orf52	-6.49832914933545	2.3314603570733e-139	9.0371371883322e-137	down
POLR2F	POLR2F	-5.94855684482708	2.40689240065661e-139	9.13515953232543e-137	down
GOLGA6L4	GOLGA6L4	-6.86940627533649	2.57965273625767e-138	9.59104358145759e-136	down
ACSL6	ACSL6	7.33238724517237	6.53841559161145e-138	2.38233710495955e-135	up
ECSCR	ECSCR	6.87702097015606	3.07512130171302e-137	1.09848156616878e-134	up
ZNRF3	ZNRF3	-6.69966266719602	5.01328757381541e-137	1.75638601961094e-134	down
SERINC4	SERINC4	-4.33636312477451	8.14588427962122e-137	2.80003244917244e-134	down
PGA4	PGA4	-7.09154437850057	1.96989533539578e-136	6.64584318893338e-134	down
MISP	MISP	6.51232535224251	1.05099419906946e-134	3.48127496702682e-132	up
ACAD11	ACAD11	-6.3019332953431	3.32259056919246e-134	1.08090991052765e-131	down
SULT1A3	SULT1A3	-5.87534934077636	4.32230244042961e-130	1.38146852385521e-127	down
SULT1A4	SULT1A4	-5.80038409797531	8.49805069236599e-130	2.66926702609524e-127	down
GIMAP1-GIMAP5	GIMAP1-GIMAP5	-5.55790099938582	1.12327242574415e-128	3.46843678850963e-126	down
OPN1SW	OPN1SW	5.38144203006796	1.12745007694282e-127	3.4233142502907e-125	up
HNRNPUL2-BSCL2	HNRNPUL2-BSCL2	-6.15474764791199	1.83910153055397e-127	5.4925822432184e-125	down
TOP3B	TOP3B	-5.28929272931718	2.37355542993239e-127	6.97442464879165e-125	down
CLN3	CLN3	6.71525506427692	4.2326930718299e-127	1.2239873394063e-124	up
AC005702.1	AC005702.1	2.91310482769236	8.9499565862881e-127	2.51435146906806e-124	up
AGAP5	AGAP5	-5.75532166701903	8.97095430285562e-127	2.51435146906806e-124	down
MMP12	MMP12	7.99263986069318	7.02391350970319e-126	1.93881297454201e-123	up
JMJD7	JMJD7	-5.23829362560106	8.13217579971352e-126	2.21122356297285e-123	down
LRRC24	LRRC24	-5.43256305404211	1.4829519890886e-125	3.97300284370825e-123	down
AS3MT	AS3MT	-5.65666906091036	3.49841200576807e-125	9.23682172769315e-123	down
ZACN	ZACN	-4.62225312508502	4.03273859202267e-125	1.04954902384956e-122	down
CBWD3	CBWD3	-5.02318486334437	4.43339234709108e-125	1.13757101097613e-122	down
LIMS3	LIMS3	-4.81403687852711	6.01175336088844e-125	1.52114059345369e-122	down
NPIPB5	NPIPB5	-6.6096654728458	2.06393313904155e-124	5.15078546946014e-122	down
U2AF1	U2AF1	-6.75598302681096	2.22475130797326e-123	5.47709720657526e-121	down
TRAPPC5	TRAPPC5	-4.58288713970187	3.12475838005309e-123	7.59024642237429e-121	down
ANKRD20A1	ANKRD20A1	-5.35607354732525	5.90203551078969e-123	1.41478003862588e-120	down
DNLZ	DNLZ	-4.75681249504063	2.00717431944217e-122	4.74892230540226e-120	down
SLX1B	SLX1B	-6.14359947530688	2.25969247049549e-122	5.2778304394214e-120	down
RPL17-C18orf32	RPL17-C18orf32	-6.80721644030464	1.70401346750825e-121	3.92958447481839e-119	down
TRPV1	TRPV1	-5.58847032196026	3.9512896179689e-121	8.99807428251967e-119	down
CTRL	CTRL	-10.4143402815974	7.62005790792169e-121	1.71385450575947e-118	down
ATP6V1G2-DDX39B	ATP6V1G2-DDX39B	-7.18966403759858	1.22240802755562e-120	2.71583285926931e-118	down
ARL6IP4	ARL6IP4	-4.99034752710942	4.41126123632168e-119	9.6824526750974e-117	down
MRPS17	MRPS17	5.67845494986304	2.52606823766025e-118	5.4785608516303e-116	up
PTRH1	PTRH1	-4.92121224567745	2.70960044038679e-118	5.80747068505488e-116	down
EGFL6	EGFL6	6.01434346659354	1.51109013898944e-117	3.20105118047787e-115	up
PLA2G4B	PLA2G4B	-5.24231639060667	3.56745806701809e-117	7.47033920286616e-115	down
SEC16B	SEC16B	-4.8307704652799	3.81814374205898e-117	7.90442530600347e-115	down
CPA4	CPA4	-5.30565785954673	3.92820854509913e-117	8.04091048029392e-115	down
HAPLN4	HAPLN4	-4.13413451696352	4.52294193920196e-117	9.15543958315348e-115	down
NOXO1	NOXO1	-3.5126271788921	1.76323672190831e-116	3.52996116480501e-114	down
ARL17A	ARL17A	-4.66950455747381	2.24449063610079e-116	4.44457939222654e-114	down
EIF3C	EIF3C	-5.63760183647479	2.74872905366086e-116	5.38455332253693e-114	down
NPIPB3	NPIPB3	-5.26613414293843	3.94412962229998e-116	7.64405887862352e-114	down
NOX1	NOX1	5.11444023098046	1.27098268392047e-115	2.43734342480665e-113	up
CSF2	CSF2	4.94402519363874	1.85078339562326e-115	3.51224707306922e-113	up
PLAC8	PLAC8	5.60146461593526	6.83754275274686e-115	1.28418921514992e-112	up
ZNF286A	ZNF286A	5.37726282090701	7.43324291448716e-115	1.38182468791966e-112	up
TICAM2	TICAM2	-4.28537050760066	8.26457297203106e-115	1.52084838792386e-112	down
AOC1	AOC1	6.8621018775968	1.99189331618393e-114	3.62883124342387e-112	up
HSFX1	HSFX1	-4.18837112897354	4.46356590512676e-114	8.05121224352468e-112	down
GOLGA8S	GOLGA8S	-3.91455888783308	7.02336604730022e-114	1.25442826127172e-111	down
FSBP	FSBP	-3.8544262881197	7.22896305698994e-114	1.27861406769168e-111	down
DMRTC1B	DMRTC1B	-4.55896203227479	1.77992018813311e-113	3.11794096032778e-111	down
TSPAN1	TSPAN1	5.22660124069944	3.97971249790332e-113	6.9049906939812e-111	up
TRIM73	TRIM73	-4.8304892915595	7.41459555549834e-113	1.27433114934027e-110	down
EIF4A1	EIF4A1	-5.35946942882956	4.8154164720692e-112	8.19880909235108e-110	down
TMPRSS4	TMPRSS4	8.49572018086601	5.79883294561115e-112	9.7817720928837e-110	up
CCL24	CCL24	6.27665411239161	1.62938179238013e-111	2.72330986179644e-109	up
POSTN	POSTN	6.50169868604643	7.54544712950474e-111	1.24966323459379e-108	up
GOLGA8N	GOLGA8N	-4.96674621663121	1.91620901975361e-110	3.14499963260101e-108	down
NPIPA3	NPIPA3	-5.02406365449432	2.24756390450334e-110	3.65590350109303e-108	down
HTR1D	HTR1D	5.97540216568229	4.02434819302127e-110	6.48810401597004e-108	up
ZNF625-ZNF20	ZNF625-ZNF20	-4.27776908255562	4.63714031607899e-110	7.41047563844974e-108	down
PLA2G2D	PLA2G2D	6.75565239303868	5.35036266377463e-110	8.47590495727358e-108	up
CIDEB	CIDEB	-4.28196458975235	1.50200107761534e-109	2.35891858896519e-107	down
CCDC103	CCDC103	-3.44060387575673	2.65409175249787e-109	4.13267038863301e-107	down
C17orf49	C17orf49	-3.56710020587931	2.71859896237353e-109	4.19724033021364e-107	down
SNX15	SNX15	-3.84898850086192	8.32800434028514e-109	1.27495447959088e-106	down
NPIPA1	NPIPA1	-4.77773716377907	1.00433971671329e-108	1.52475507992356e-106	down
NPIPB6	NPIPB6	-4.58860547669271	1.37465451662386e-108	2.06970710610359e-106	down
SLC7A4	SLC7A4	4.9424839563656	1.82136121349887e-108	2.71979988422315e-106	up
SERF1B	SERF1B	-3.99365953473541	2.92299241306605e-108	4.32935575457214e-106	down
SYNDIG1	SYNDIG1	4.94031629536105	5.7410744331843e-108	8.43474951804448e-106	up
ANKRD62	ANKRD62	-4.7283305692549	6.83266821784152e-108	9.95820396741094e-106	down
RASA4B	RASA4B	-5.35901305463551	8.82235204165433e-108	1.27560007535602e-105	down
AQP12B	AQP12B	-8.8571595087856	1.0893811833291e-107	1.5627044407787e-105	down
BLOC1S5-TXNDC5	BLOC1S5-TXNDC5	-5.51687586773234	1.24161617503527e-107	1.76716902162442e-105	down
MTHFS	MTHFS	3.18176655043849	1.8927721906686e-107	2.67306385810857e-105	up
HRH1	HRH1	4.04567945910807	3.22584418428732e-107	4.52064841148818e-105	up
SPSB3	SPSB3	-4.97480049160936	9.63784651633881e-107	1.34032280789817e-104	down
MMP28	MMP28	4.61248925958296	1.93904642073714e-106	2.65644597432928e-104	up
CORO2A	CORO2A	4.59677963591025	1.93933096160826e-106	2.65644597432928e-104	up
PTTG1	PTTG1	3.95067625932578	2.11299770268051e-106	2.87273075727117e-104	up
FXYD6-FXYD2	FXYD6-FXYD2	-3.44000643274853	2.79132638884255e-106	3.7668432705136e-104	down
IFI30	IFI30	-4.41799211714726	7.67018444259775e-106	1.02746632481798e-103	down
DDX47	DDX47	-4.13947321007058	8.19860501990595e-106	1.09023493615071e-103	down
CTHRC1	CTHRC1	5.70930219483349	1.16373648036516e-105	1.53630081154294e-103	up
RTEL1	RTEL1	-4.11419160497231	3.30702446733032e-105	4.33434329106646e-103	down
MFSD2A	MFSD2A	4.19917644504872	6.04023089731911e-105	7.86006617766854e-103	up
PROC	PROC	4.22498805613816	6.50554207601385e-105	8.40552947098017e-103	up
CRYM	CRYM	4.75856683734918	6.87206780403101e-105	8.81657262350964e-103	up
GOLGA8T	GOLGA8T	-4.29617279479768	1.94948553064685e-104	2.48361730051219e-102	down
CD1A	CD1A	5.72128544303019	2.41758263186364e-104	3.05857780467304e-102	up
ANKHD1	ANKHD1	-4.07322296350874	3.66067900843857e-104	4.59932759832647e-102	down
MMP11	MMP11	6.35517446541597	7.08730112353326e-104	8.84359259373486e-102	up
C11orf71	C11orf71	4.37202885662982	1.07143992331557e-103	1.32785663421517e-101	up
ST6GALNAC5	ST6GALNAC5	4.62091307925345	1.54600814805068e-103	1.90305246224238e-101	up
ABCB4	ABCB4	4.27933491419848	2.34236563740308e-103	2.86397430753082e-101	up
CCL22	CCL22	6.63425805544342	3.55345648989358e-103	4.31579135552542e-101	up
EPHX4	EPHX4	4.57903145440275	3.62321332581424e-103	4.37137088540952e-101	up
CCL18	CCL18	7.17530754844083	3.88860570002128e-103	4.6606985949334e-101	up
CEMIP	CEMIP	4.94543077442126	3.95831027426805e-103	4.71323507036702e-101	up
NHEJ1	NHEJ1	-3.60913149995278	4.12207907236722e-103	4.87636600911597e-101	down
RPL17	RPL17	-4.78804359838892	7.94788085276784e-103	9.34158021778868e-101	down
EDIL3	EDIL3	4.47775962797158	8.03414158301207e-103	9.38243534354576e-101	up
ITIH4	ITIH4	-5.97241857898115	1.12118923021624e-102	1.30100798701143e-100	down
TMEM45B	TMEM45B	4.62702228778294	1.27797800663205e-102	1.47355717245713e-100	up
TM4SF5	TM4SF5	6.3619204380626	2.39015990679021e-102	2.73861214980528e-100	up
SYT15	SYT15	-4.37205470180503	3.79112919854976e-102	4.31667448369872e-100	down
NAIP	NAIP	-4.59946590664356	6.40340138753214e-102	7.24578673776773e-100	down
NPIPA5	NPIPA5	-5.61838042919419	8.30995688448372e-102	9.34511077293361e-100	down
MBOAT2	MBOAT2	3.54844134870125	8.44818340718447e-102	9.4422702645452e-100	up
OGFOD2	OGFOD2	-3.56916533747123	1.42386065523413e-101	1.58170081811313e-99	down
SLC6A14	SLC6A14	7.66241449421869	1.57652372205179e-101	1.74067328292967e-99	up
SLC22A4	SLC22A4	3.54190094098502	3.37030281024223e-101	3.69880581909596e-99	up
GPC6	GPC6	4.4451339471875	4.11173206694578e-101	4.48548112548612e-99	up
RDM1	RDM1	3.7597997119776	5.32986752291375e-101	5.77973372216921e-99	up
SLC24A3	SLC24A3	3.73910955852329	1.49333716477058e-100	1.60979979099352e-98	up
BID	BID	1.86515149786669	2.38521604519657e-100	2.55330511204754e-98	up
CST1	CST1	7.46343508151742	2.3966141956314e-100	2.55330511204754e-98	up
CAMK2N1	CAMK2N1	3.52016905002115	2.71657071017937e-100	2.87735379058418e-98	up
NTM	NTM	4.93003221341422	3.16147721973898e-100	3.32923653116791e-98	up
GOLGA8Q	GOLGA8Q	-3.80339391570296	3.21357599980813e-100	3.36465100945428e-98	down
SERPINA3	SERPINA3	-8.50578100707197	5.32274149569878e-100	5.54112597535088e-98	down
CDHR2	CDHR2	5.84388219525779	5.7984239817011e-100	6.00202773287674e-98	up
STON2	STON2	3.32450752922806	8.47445002999813e-100	8.72245935855966e-98	up
AQP12A	AQP12A	-7.27506852457983	1.00814616365264e-99	1.031820607271e-97	down
BEGAIN	BEGAIN	-4.33396570365537	1.29520612412677e-99	1.31821593124813e-97	down
CDK3	CDK3	-3.80100503224599	1.50787500936561e-99	1.52613705114571e-97	down
TSC22D1	TSC22D1	1.89731545659071	1.80435604826105e-99	1.81611925343756e-97	up
ZNF410	ZNF410	-3.42239348818276	2.03099245726249e-99	2.03300113112132e-97	down
KLK6	KLK6	7.5743702407346	2.3777298064146e-99	2.36707549799241e-97	up
GLS2	GLS2	-5.29485610325946	2.449010504193e-99	2.42478659594501e-97	down
UBE2T	UBE2T	3.90540052924489	2.52303053174846e-99	2.48457136364289e-97	up
PNOC	PNOC	5.2491536287812	3.53741565096013e-99	3.46476550156945e-97	up
DHDH	DHDH	4.6550065447828	3.69578456879313e-99	3.60052423926594e-97	up
SPNS1	SPNS1	-3.41280980616325	4.10416801483874e-99	3.97711345182617e-97	down
LRRC15	LRRC15	6.67891011711047	4.24917070552947e-99	4.09584084197545e-97	up
LAMP5	LAMP5	5.99579388225001	7.09144195654932e-99	6.79957313496924e-97	up
ZNF564	ZNF564	-2.85778405898467	1.54688825255455e-98	1.47545603063031e-96	down
NKAIN4	NKAIN4	4.91011267310103	2.01986345934775e-98	1.91655585949986e-96	up
MSANTD3-TMEFF1	MSANTD3-TMEFF1	-3.37719060813443	2.77567669032341e-98	2.62006621473119e-96	down
NPIPB9	NPIPB9	-4.26912796915768	3.51334375825244e-98	3.29928332927025e-96	down
ASPHD2	ASPHD2	3.33256183632215	5.04546903490349e-98	4.71376178860881e-96	up
SCLY	SCLY	-3.28917983095671	5.74293611721357e-98	5.33800051956106e-96	down
RPS10-NUDT3	RPS10-NUDT3	-5.31033959908813	7.1061414754604e-98	6.5715576345146e-96	down
CRNN	CRNN	-4.93034670832123	8.21013597105098e-98	7.55415440003065e-96	down
NDST2	NDST2	-3.14548163634445	1.18997932575622e-97	1.08939916364959e-95	down
NMUR2	NMUR2	6.37212795310154	1.53112977448221e-97	1.39470611157585e-95	up
SLC2A14	SLC2A14	-4.88426073064824	1.72738007468724e-97	1.56564229853991e-95	down
PYURF	PYURF	-3.5204771019437	1.90653479344315e-97	1.71946786470036e-95	down
NQO1	NQO1	4.29022113122613	2.0501924774115e-97	1.83992150509767e-95	up
EPSTI1	EPSTI1	4.04176210991818	2.64768687445157e-97	2.36448820974308e-95	up
NEIL3	NEIL3	4.2051362255897	2.67632834778129e-97	2.37840730926242e-95	up
IFI27	IFI27	4.56147012488909	6.94858500537327e-97	6.14511270038302e-95	up
FOXL1	FOXL1	5.07703850381992	7.59537697166228e-97	6.68466558791031e-95	up
CCL17	CCL17	6.08084565491311	8.17760145297825e-97	7.16247804184412e-95	up
IGFL2	IGFL2	6.06613357849448	8.51653249913458e-97	7.42364541001119e-95	up
NMU	NMU	5.41912834639859	9.1509601377498e-97	7.93867579950123e-95	up
EFNA5	EFNA5	3.85636593521357	1.00359730104349e-96	8.66518276322764e-95	up
GPRIN1	GPRIN1	3.14939325137758	1.02375023371798e-96	8.79749139522362e-95	up
SPC25	SPC25	3.8880541024314	1.24919569002735e-96	1.06844352492574e-94	up
STYK1	STYK1	4.88927528512888	1.27360304073281e-96	1.08422898112478e-94	up
GNAI2	GNAI2	2.11570890896762	1.63651964848242e-96	1.38670302121176e-94	up
STRA6	STRA6	5.77024104916794	3.02551824844961e-96	2.5518005301044e-94	up
HOXB7	HOXB7	3.62062054349474	5.49583970738361e-96	4.61397270917579e-94	up
BATF	BATF	4.30664644087343	5.71234830229033e-96	4.77374134729932e-94	up
HPGD	HPGD	4.8185921676728	6.07526848216143e-96	5.05384663050305e-94	up
WNT10A	WNT10A	5.38361435083272	6.29002618038911e-96	5.20871349792404e-94	up
PIK3R2	PIK3R2	4.89887704184053	6.73432910877419e-96	5.5514030635135e-94	up
C16orf54	C16orf54	4.92752559094481	8.21472600685716e-96	6.74125578346504e-94	up
MMP9	MMP9	5.84978763303078	9.14278677354769e-96	7.46920580450636e-94	up
ANKHD1-EIF4EBP3	ANKHD1-EIF4EBP3	-3.36318752712732	1.13030741307021e-95	9.19283055862189e-94	down
HLA-DQB2	HLA-DQB2	5.8654601534382	1.65375325082987e-95	1.33902563216083e-93	up
S100A5	S100A5	3.09759643950749	1.75039055263791e-95	1.41100066760874e-93	up
IZUMO1	IZUMO1	-4.74439075878831	1.83037144930195e-95	1.46897387944418e-93	down
FOXP3	FOXP3	4.10584621385402	2.35760388032814e-95	1.88380822332535e-93	up
SERPINB5	SERPINB5	6.29047877687618	2.56902629568248e-95	2.04377821199753e-93	up
MDK	MDK	3.76684680049065	2.64554161585188e-95	2.09549900685172e-93	up
PKIA	PKIA	3.76017486146769	2.79688217845292e-95	2.20578352930975e-93	up
PLGLB1	PLGLB1	-3.68793622001169	3.00304329553577e-95	2.35816563612373e-93	down
FLG2	FLG2	-3.81948245439051	3.56787187389567e-95	2.789677673761e-93	down
IDS	IDS	3.5860534415674	4.42147673035679e-95	3.43544351096265e-93	up
SULF1	SULF1	5.1103909985652	4.43149206870251e-95	3.43544351096265e-93	up
GDF1	GDF1	-2.65540058479531	7.21550430636036e-95	5.57000243446072e-93	down
IFI27L2	IFI27L2	3.04289210791193	7.63851351942943e-95	5.87166410535719e-93	up
LTC4S	LTC4S	-3.25103694983691	8.05170992881576e-95	6.16327947408258e-93	down
CEACAM1	CEACAM1	3.71856481252638	9.33529067644947e-95	7.11591320265926e-93	up
OAS2	OAS2	3.92847009905062	1.16537991978625e-94	8.8462047411108e-93	up
EMB	EMB	3.69811478347643	2.53438004571379e-94	1.91582305696323e-92	up
CILP2	CILP2	5.65246095081666	3.42892963383683e-94	2.58133223426609e-92	up
PLIN5	PLIN5	-5.23898722343272	3.55992180442522e-94	2.6689158614411e-92	down
NDC80	NDC80	3.82057605218735	3.78708663991803e-94	2.82758788549289e-92	up
NDP	NDP	4.39691803235587	3.97012679514418e-94	2.95215387567089e-92	up
TRIM15	TRIM15	6.3488518616115	5.44565770038323e-94	4.03288585307243e-92	up
IL2RG	IL2RG	4.67232452369281	7.37868093211626e-94	5.44229996847345e-92	up
SEMA3C	SEMA3C	4.01805444394345	1.45850577825375e-93	1.07141363984786e-91	up
KCNN4	KCNN4	5.32632742520261	1.67380696838184e-93	1.22463515461768e-91	up
NPAP1	NPAP1	-4.37464158210405	1.87000486825702e-93	1.36270994759626e-91	down
HLA-DRB1	HLA-DRB1	4.25827212137402	2.40333494758545e-93	1.74438072012397e-91	up
SLC22A18AS	SLC22A18AS	4.01254469498518	3.78731286845205e-93	2.73798673958173e-91	up
NBPF10	NBPF10	-3.37770310479828	4.6391447309378e-93	3.34055093708398e-91	down
GOLGA8R	GOLGA8R	-3.79322643600206	5.64294368719553e-93	4.0473680351704e-91	down
ANKRD36B	ANKRD36B	-3.59509165358861	5.74866290516488e-93	4.10702512965858e-91	down
NPIPB8	NPIPB8	-3.28900787199021	6.58672828826461e-93	4.6873834357658e-91	down
GOLGA8B	GOLGA8B	-5.11665396452668	8.0516003277265e-93	5.70755076928099e-91	down
ATP4A	ATP4A	-6.28309306881248	9.66753268131553e-93	6.8264771468297e-91	down
TRIM34	TRIM34	-3.14151215470386	2.0773434872301e-92	1.46119859653892e-90	down
C19orf33	C19orf33	5.09184194853169	2.16096591849726e-92	1.51417219627627e-90	up
COL10A1	COL10A1	6.81003469850314	2.35147227576759e-92	1.64134566743042e-90	up
CERKL	CERKL	3.70681636234267	3.41491280131354e-92	2.37453745856221e-90	up
DKK2	DKK2	4.88748469806584	3.83489562776594e-92	2.65643074321824e-90	up
CCDC180	CCDC180	-3.31096944889145	4.97548662171912e-92	3.43346269979087e-90	down
GET4	GET4	-3.41603866175272	5.10882803999893e-92	3.51217468802643e-90	down
TUBA8	TUBA8	-3.08290497242813	5.24719254084966e-92	3.59373510184959e-90	down
PGA3	PGA3	-6.54973700432182	5.81288319193212e-92	3.96625865133406e-90	down
CDH2	CDH2	4.13116424681618	6.04345613251036e-92	4.10819715754006e-90	up
RBM20	RBM20	-5.48694871292842	6.52380526373814e-92	4.41824105185061e-90	down
SRXN1	SRXN1	-3.7106652208067	7.65862172167078e-92	5.16758409353327e-90	down
GZMA	GZMA	4.45555961109915	8.25794243971442e-92	5.5514094231261e-90	up
PPP1R14C	PPP1R14C	3.87932434765451	1.32121868355058e-91	8.84925072681048e-90	up
RBM34	RBM34	-2.8758693037435	1.56081697976508e-91	1.04157376327327e-89	down
DNAH3	DNAH3	4.22180674961188	1.74649004305622e-91	1.16122465709482e-89	up
ANKS4B	ANKS4B	5.35613886919029	1.77823296340333e-91	1.17803084099207e-89	up
IFI27L1	IFI27L1	1.86784123852816	2.45529829546319e-91	1.62067479517205e-89	up
CYSLTR2	CYSLTR2	4.078368435023	2.50610572314849e-91	1.64823949690683e-89	up
TNFAIP6	TNFAIP6	5.00971073578117	2.52808038078252e-91	1.65671109270129e-89	up
IL4	IL4	3.03291064816431	2.66049650989143e-91	1.73723747015061e-89	up
VSIG2	VSIG2	5.27280145761099	3.48200266989342e-91	2.26554016571851e-89	up
CCL26	CCL26	4.85720200930208	3.55577331832488e-91	2.30530527805134e-89	up
BOLA2B	BOLA2B	-3.27372183813697	3.64444198161454e-91	2.35441290854801e-89	down
TVP23C-CDRT4	TVP23C-CDRT4	-4.52530305721314	3.6628253756472e-91	2.35792765701557e-89	down
GATA3	GATA3	4.35762893818659	4.14852607763938e-91	2.65230580196894e-89	up
NUF2	NUF2	3.83743766417095	4.1492323721657e-91	2.65230580196894e-89	up
GOLGA6L9	GOLGA6L9	-3.47398407225218	6.89515933464247e-91	4.39216827826981e-89	down
SH3KBP1	SH3KBP1	3.04285549889066	7.88909150426409e-91	5.00778637716666e-89	up
CYB5D1	CYB5D1	-3.3637813961067	9.25864374066758e-91	5.85673512734312e-89	down
INHBA	INHBA	5.15927920884175	9.47272010952942e-91	5.97141920260924e-89	up
DLGAP5	DLGAP5	4.87600604127036	1.16313669544498e-90	7.3069049371092e-89	up
CST4	CST4	4.34388820599638	1.81678249048955e-90	1.13739324438964e-88	up
UGT1A10	UGT1A10	6.62485306604647	2.1816648461162e-90	1.36114966323784e-88	up
SPIN2A	SPIN2A	-2.937922380143	2.45826483426262e-90	1.52848698807496e-88	down
NME2	NME2	-3.4445525968786	2.56750550677836e-90	1.5909801130098e-88	down
UBE2V1	UBE2V1	-3.48742068457099	2.58014197698039e-90	1.59339073005521e-88	down
POLR2J3	POLR2J3	-3.50249350794815	2.68048359911449e-90	1.64976520975229e-88	down
CDKN3	CDKN3	3.54054617952396	2.88586558994289e-90	1.7701918962148e-88	up
DLX5	DLX5	4.12754000465539	2.98459295675871e-90	1.82460786866545e-88	up
CYB561D2	CYB561D2	2.6156960719596	3.0065818593176e-90	1.83190328806181e-88	up
AGAP4	AGAP4	-3.23693838400166	3.12734576293484e-90	1.89913283697156e-88	down
GRB10	GRB10	-2.06840514520344	3.44337671691208e-90	2.0841008979636e-88	down
CYP4F3	CYP4F3	4.84637434897312	3.58595876907617e-90	2.16321181639171e-88	up
GRIK4	GRIK4	3.72265397102374	4.25670026986081e-90	2.55935859789849e-88	up
PPP1R14D	PPP1R14D	4.79778852498924	5.80093585506644e-90	3.47636346735528e-88	up
SERPINB7	SERPINB7	5.66749161465181	8.24573614100737e-90	4.92527282022532e-88	up
DMRTC1	DMRTC1	-3.12090671716144	9.15139256777637e-90	5.44836829410947e-88	down
SUCNR1	SUCNR1	5.26586363237111	9.34040512146713e-90	5.54278503266736e-88	up
RPP14	RPP14	2.47813946286128	1.0108645820684e-89	5.97919836237732e-88	up
CREG2	CREG2	4.1942406167426	1.17932784806232e-89	6.9530727300969e-88	up
NOMO2	NOMO2	-4.39499065326945	1.73675017685975e-89	1.020648862001e-87	down
FRMD5	FRMD5	3.67725811385373	1.80586794816182e-89	1.05785537876566e-87	up
HSD17B14	HSD17B14	3.40518190929037	1.85957053178431e-89	1.08582230602713e-87	up
CTAGE4	CTAGE4	-4.93879749977775	1.97548831201336e-89	1.14982255809136e-87	down
VEGFC	VEGFC	3.31398171620994	2.04279534905092e-89	1.18521164550986e-87	up
LEF1	LEF1	4.2630180795094	2.09478227186628e-89	1.21151566440825e-87	up
POR	POR	1.47886350926258	2.12398796435217e-89	1.22451939033443e-87	up
LRRC8E	LRRC8E	-3.96106361354964	2.69341880586409e-89	1.54790863738902e-87	down
SLAMF7	SLAMF7	4.57354436388868	3.06389762349949e-89	1.75528575172685e-87	up
PF4	PF4	4.2426648607623	3.91749067981977e-89	2.23336834292595e-87	up
SERPINE2	SERPINE2	4.26249950001813	3.92292166942751e-89	2.23336834292595e-87	up
ITGA2	ITGA2	3.64832882761051	5.50227112283791e-89	3.11808003628777e-87	up
LRRC37A	LRRC37A	-3.57641235575016	5.51491318609841e-89	3.11808003628777e-87	down
MEI1	MEI1	3.65791635447662	5.52826793128198e-89	3.11808003628777e-87	up
SARNP	SARNP	-2.76887155525804	7.65585556489309e-89	4.30476471238341e-87	down
CRISPLD1	CRISPLD1	4.2274434934139	9.72529712764835e-89	5.45155270989223e-87	up
ENKUR	ENKUR	4.07667138068447	9.90664554939759e-89	5.53617388401612e-87	up
ACTN2	ACTN2	-3.50161516332719	1.21282501220929e-88	6.75695598545222e-87	down
RHBDL2	RHBDL2	3.85098232852199	1.32164515614033e-88	7.34077178492821e-87	up
B3GALT4	B3GALT4	2.59865872416114	1.3796301626602e-88	7.63954477305276e-87	up
S100A6	S100A6	4.05252665543811	1.38891218344692e-88	7.66763701758668e-87	up
CDC45	CDC45	3.97574798380399	1.4002935747588e-88	7.70711430361205e-87	up
GCNT3	GCNT3	6.20229225687362	1.53011028196827e-88	8.3962497340054e-87	up
NPC1L1	NPC1L1	4.72395409982607	1.80988172616704e-88	9.90162921540877e-87	up
KIF4A	KIF4A	4.17640855967972	2.48445450949946e-88	1.35514348066051e-86	up
CEP55	CEP55	4.72632347091726	2.54132989174641e-88	1.38202829754735e-86	up
EPO	EPO	-4.32781312860466	2.56276225163287e-88	1.38953579465023e-86	down
GJB3	GJB3	5.27067257939984	2.65176247465403e-88	1.43352548258894e-86	up
LGALS3BP	LGALS3BP	3.4064537867947	4.93164692085482e-88	2.65812850899802e-86	up
OLFML2B	OLFML2B	4.50255689849479	5.21834475478167e-88	2.80436002190597e-86	up
PCDH7	PCDH7	4.20974698830874	6.92108480343045e-88	3.70848008673224e-86	up
NCAPH	NCAPH	3.9078414757562	7.20802608786474e-88	3.85090379087155e-86	up
CECR2	CECR2	-3.964655834412	7.69036319317364e-88	4.09658001910051e-86	down
PEX5L	PEX5L	-4.84590477741531	8.39754497761192e-88	4.46024706711761e-86	down
WFDC1	WFDC1	3.84752161807609	1.22244332604372e-87	6.47397456798387e-86	up
FAM184B	FAM184B	3.27373976029507	1.42387824333654e-87	7.51890256147972e-86	up
IL22RA2	IL22RA2	3.915040597438	1.85201573068577e-87	9.75145161318884e-86	up
TMEM130	TMEM130	4.28536683946121	1.94827915655005e-87	1.02287463037547e-85	up
MZB1	MZB1	5.59390472407954	2.00627027139621e-87	1.05029401736483e-85	up
PRR11	PRR11	3.26993190462852	2.19250892873723e-87	1.14450222532192e-85	up
NBPF14	NBPF14	-3.46587456385022	2.28037967289623e-87	1.18697019659496e-85	down
RIPPLY3	RIPPLY3	3.89830527039514	2.88909584096959e-87	1.49953128292832e-85	up
IHH	IHH	5.7555599025909	3.4945913438499e-87	1.80864957676868e-85	up
INAFM2	INAFM2	2.43959188934262	3.60521409301512e-87	1.86061729027052e-85	up
DRC1	DRC1	4.58082090522082	3.76957348011023e-87	1.93994603561153e-85	up
UBE2C	UBE2C	4.80405962307353	3.85275659086414e-87	1.97716956541867e-85	up
ZNF337	ZNF337	-3.226495774222	4.26989718476892e-87	2.18508390202585e-85	down
BCO1	BCO1	3.97937361847191	5.25524695728195e-87	2.68179521198214e-85	up
SKA3	SKA3	3.61410070659864	6.41424425027415e-87	3.26409781428756e-85	up
TMEM200A	TMEM200A	3.95945418448207	7.21564609947777e-87	3.66168915432552e-85	up
BUB1	BUB1	3.8803314108317	7.59557798752517e-87	3.8437844382426e-85	up
CD79A	CD79A	5.50592981909185	8.65479255334791e-87	4.36767342761474e-85	up
IPO4	IPO4	-3.19807474519808	1.03813424839902e-86	5.2245109771639e-85	down
GALNT5	GALNT5	6.01801922199793	1.05496563879521e-86	5.29459063569453e-85	up
GPR132	GPR132	3.61551452868963	2.24113526739189e-86	1.12107665766688e-84	up
RNASE4	RNASE4	-3.61546330176981	2.24609166784725e-86	1.12107665766688e-84	down
MATN3	MATN3	4.78785253002647	2.4699793016639e-86	1.22945581742385e-84	up
CCDC117	CCDC117	-3.41803454853619	2.58503193729018e-86	1.28321830609135e-84	down
CLRN3	CLRN3	5.40493232990362	3.23132406788934e-86	1.5996810290437e-84	up
MYB	MYB	4.10666599375219	3.30793800280801e-86	1.63317112561399e-84	up
FGF1	FGF1	3.71209578276508	3.51228467616005e-86	1.72937303325091e-84	up
CENPW	CENPW	2.79667887773415	4.68191451542856e-86	2.29905980167325e-84	up
PNMA1	PNMA1	2.95040343479348	4.92960075791323e-86	2.41417920988342e-84	up
TFF1	TFF1	8.7802261296535	5.320275053735e-86	2.59851932785373e-84	up
APOL1	APOL1	3.7671235964487	5.48661071296507e-86	2.66780316699886e-84	up
TPX2	TPX2	4.38485327366758	5.49141611386855e-86	2.66780316699886e-84	up
SCT	SCT	3.9638331370127	6.79452800317203e-86	3.29209338196245e-84	up
CDH3	CDH3	4.26699301244367	7.39113963568677e-86	3.57166530193479e-84	up
PDLIM4	PDLIM4	3.56172442739962	7.94303032244756e-86	3.82820440249602e-84	up
KRT17	KRT17	6.16260271150478	7.99495524651247e-86	3.8430631841943e-84	up
RGPD1	RGPD1	-6.06436435504899	8.42071756114103e-86	4.03706927707545e-84	down
FHL2	FHL2	3.27222101287955	8.82138658448296e-86	4.21805828861182e-84	up
DCHS2	DCHS2	4.69626517378709	9.39807996483263e-86	4.48204766490369e-84	up
MRPL53	MRPL53	-2.76620076653824	1.0146598831584e-85	4.82639001341505e-84	down
CDC20	CDC20	4.16568913748254	1.07527854580033e-85	5.1014126425496e-84	up
RASA4	RASA4	-4.0026923620051	1.23308571529228e-85	5.83489754836225e-84	down
QPCT	QPCT	4.03793190279106	1.50808082711145e-85	7.11767267054831e-84	up
PIM2	PIM2	3.03146383628968	1.63255415744744e-85	7.68523814996832e-84	up
S100P	S100P	6.83503081039563	1.94071961879852e-85	9.11237886991533e-84	up
OASL	OASL	4.47651227722671	2.14592166580715e-85	1.00499745263945e-83	up
SEMA3A	SEMA3A	3.7708241812214	2.2083024884948e-85	1.03156037783073e-83	up
ZNF23	ZNF23	-3.11784529815575	2.47530533629285e-85	1.15332768840366e-83	down
ZNF365	ZNF365	4.20640428750683	3.01082834506801e-85	1.39926711200125e-83	up
MTCP1	MTCP1	-2.60705101094437	3.06716192529283e-85	1.42182076221335e-83	down
FXYD5	FXYD5	3.43069511359633	3.28344297575322e-85	1.51821736376325e-83	up
CBWD5	CBWD5	-3.0736596090467	3.55666725318547e-85	1.6403889624945e-83	down
GOLGA8K	GOLGA8K	-3.19700714713347	4.59977695334319e-85	2.11612971050521e-83	down
KYNU	KYNU	3.91300273326005	5.9031274007263e-85	2.70889609537611e-83	up
HENMT1	HENMT1	2.99786551938842	6.14937960762449e-85	2.81480898722872e-83	up
GNG8	GNG8	2.51011936832136	7.46798678246581e-85	3.40981912789379e-83	up
EPS8L3	EPS8L3	6.02152714693714	9.11514764818826e-85	4.15149399636734e-83	up
ADAMTS6	ADAMTS6	3.54006687575879	1.23072963911373e-84	5.59137969211319e-83	up
KIFC1	KIFC1	3.38088443735171	1.23484170500582e-84	5.59610601537215e-83	up
CENPM	CENPM	3.52781182628005	1.44838328776377e-84	6.54755502145913e-83	up
NBPF26	NBPF26	-3.41232533590023	1.48619624367006e-84	6.70186217009436e-83	down
JSRP1	JSRP1	3.9337747927131	1.52458930266248e-84	6.85801676935928e-83	up
JMJD7-PLA2G4B	JMJD7-PLA2G4B	-3.6078717471587	1.57067991067859e-84	7.04794251545384e-83	down
APOBEC3D	APOBEC3D	2.99675835762113	2.14770172912468e-84	9.613471769335e-83	up
KIF2C	KIF2C	3.21252032497202	2.17856230781288e-84	9.72770787346447e-83	up
SPTSSB	SPTSSB	4.19101562450764	2.35597349310838e-84	1.04941626155131e-82	up
NOMO3	NOMO3	-4.75527139853926	2.43041460205063e-84	1.07993398097947e-82	down
BIK	BIK	3.15028647327759	2.57868937454657e-84	1.14303073054719e-82	up
GPS2	GPS2	-3.09560643168166	2.78377892954864e-84	1.23094379947857e-82	down
PTPRR	PTPRR	3.91576603934484	2.91983751297873e-84	1.28798062497449e-82	up
VSTM2L	VSTM2L	4.67778967910878	3.01181229939352e-84	1.32534290991186e-82	up
CDCA5	CDCA5	3.26749613346917	3.23778222278832e-84	1.4213473863797e-82	up
TTC4	TTC4	-2.59895685305428	3.35992215508057e-84	1.4714197553187e-82	down
ANXA13	ANXA13	5.57040685095808	4.47264983185085e-84	1.95402241334913e-82	up
CKAP2L	CKAP2L	4.24931058042135	4.57343156639892e-84	1.9932721597286e-82	up
CDRT4	CDRT4	-3.82817589272844	5.57091057892593e-84	2.42221596484183e-82	down
CD52	CD52	4.63298398039282	6.24692650326995e-84	2.709678738966e-82	up
USH1C	USH1C	3.95578486270895	6.52493561922524e-84	2.82354577460916e-82	up
TOP2A	TOP2A	4.51869235788301	8.12088179852011e-84	3.50583470629003e-82	up
FAM95C	FAM95C	-3.81766836683737	8.72871340534416e-84	3.75933098861844e-82	down
ASF1B	ASF1B	3.44290984423697	9.08834869761118e-84	3.90498907011982e-82	up
MAD2L1	MAD2L1	2.67374574708139	9.68197838096533e-84	4.1502654622218e-82	up
TRIM10	TRIM10	4.37921728419768	1.00186310450189e-83	4.28449343610692e-82	up
COL17A1	COL17A1	6.10819174997646	1.2030681998129e-83	5.13290315320641e-82	up
EFNA2	EFNA2	4.30726663183607	1.79263611643854e-83	7.63043102085919e-82	up
CGB5	CGB5	5.86727202465109	1.82758268892113e-83	7.76104928362822e-82	up
PRR35	PRR35	-4.16899243623564	3.0005409154573e-83	1.27125242785584e-81	down
OAS1	OAS1	3.65447913856805	3.08428549860645e-83	1.30370100263602e-81	up
IDO1	IDO1	4.95655744112918	3.479446388382e-83	1.46732764591535e-81	up
PAQR8	PAQR8	3.25911213039491	3.55213235502861e-83	1.49452072156839e-81	up
COL1A1	COL1A1	5.0152436266366	3.66964482798743e-83	1.54040528747177e-81	up
HLA-A	HLA-A	3.53079571107343	3.81959503099029e-83	1.5996639603352e-81	up
RGPD8	RGPD8	-3.08864190707443	3.91516583585227e-83	1.63592869719167e-81	down
MEMO1	MEMO1	-2.50108378921923	4.55540124312485e-83	1.89909152968532e-81	down
CTSE	CTSE	6.82566000832454	4.81003351673585e-83	2.00066645223502e-81	up
HS3ST1	HS3ST1	3.65743468999018	5.32192191439438e-83	2.20853698032886e-81	up
HOXB9	HOXB9	5.38114239118934	7.32143981030348e-83	3.03140887418429e-81	up
GPR68	GPR68	3.43677054451546	8.9543241178022e-83	3.69909017637461e-81	up
SLC9A2	SLC9A2	5.20123255956385	9.39964635463763e-83	3.87427052689566e-81	up
MMP13	MMP13	4.43369520840564	1.13492553120134e-82	4.6672851754912e-81	up
CDK1	CDK1	3.40918274544022	1.1964603469597e-82	4.90926004525042e-81	up
NAP1L3	NAP1L3	3.19613781022774	1.67249993642136e-82	6.84710198690435e-81	up
ABCG1	ABCG1	2.91537749562358	1.74321743311046e-82	7.11664679394705e-81	up
CST7	CST7	3.8744189599843	1.74615277027903e-82	7.11664679394705e-81	up
MMP1	MMP1	7.19280274611129	2.15349754480743e-82	8.75723622127271e-81	up
SHISA2	SHISA2	3.40448141393459	2.30690129776262e-82	9.36016210303771e-81	up
COL1A2	COL1A2	4.69576466596219	2.51559328329725e-82	1.01842396522465e-80	up
CHRFAM7A	CHRFAM7A	-3.24033643042826	2.53523331267513e-82	1.02409934568327e-80	down
SPDEF	SPDEF	4.77073893707062	2.84823654364871e-82	1.14799056088921e-80	up
GPR89B	GPR89B	-2.7300906718566	2.91175686908477e-82	1.17100191260455e-80	down
FAM171A2	FAM171A2	3.25864230992396	3.00727235446599e-82	1.20675083157844e-80	up
TPK1	TPK1	2.55642540038634	3.49642414175643e-82	1.39995285746195e-80	up
RNASEK	RNASEK	-2.7714267765094	3.89691233725448e-82	1.55688484561627e-80	down
CYP11B1	CYP11B1	-4.53352692289574	4.29622195124404e-82	1.71266020804735e-80	down
GCNT1	GCNT1	3.40752499333696	5.5630399494376e-82	2.21282667683088e-80	up
GZMH	GZMH	4.56448598624788	5.60311542880011e-82	2.22391191463792e-80	up
CCL5	CCL5	3.96777326170945	6.30242331676046e-82	2.49603365184222e-80	up
SLA2	SLA2	3.44645326055356	7.04491497552575e-82	2.78404036928695e-80	up
LCK	LCK	3.68366352518501	7.09470008924897e-82	2.79764602220644e-80	up
AP006621.6	AP006621.6	3.05177381609154	7.54870387065544e-82	2.9702437821944e-80	up
ELOVL4	ELOVL4	3.16847383509277	8.21332678264645e-82	3.22479283030718e-80	up
HTRA3	HTRA3	4.05272797685488	9.07387358173556e-82	3.5550070733776e-80	up
TACC3	TACC3	2.6784742888145	9.19421754110005e-82	3.59442607647555e-80	up
DTL	DTL	3.67060172326244	9.39621128757721e-82	3.66552842049425e-80	up
HLA-DQA1	HLA-DQA1	4.96010551398162	1.00295691758771e-81	3.90424553944721e-80	up
IFI6	IFI6	4.12528665995926	1.1325773993309e-81	4.39942325394677e-80	up
CPT1B	CPT1B	-3.40819438594607	1.22219331592947e-81	4.73742932544746e-80	down
SERTAD4	SERTAD4	3.31518070279458	1.3421821905427e-81	5.19066441189703e-80	up
ST8SIA2	ST8SIA2	4.28673421103297	1.34482028895345e-81	5.19066441189703e-80	up
TXNDC5	TXNDC5	-4.13245597433395	1.37268049126769e-81	5.28699644607079e-80	down
CLIC3	CLIC3	4.65181984564122	1.66235903270362e-81	6.38921030755161e-80	up
TIGIT	TIGIT	4.52942886084018	1.68735779697261e-81	6.47163880952567e-80	up
C1orf54	C1orf54	2.55177594591704	1.96446474608796e-81	7.5186173832417e-80	up
OBP2A	OBP2A	3.06802462477888	2.11130768309291e-81	8.06369043408526e-80	up
FOXC2	FOXC2	4.15781521249595	2.36711211724042e-81	9.02176747947407e-80	up
TCL1A	TCL1A	6.52546783814598	2.58571790355274e-81	9.83436508704046e-80	up
COL3A1	COL3A1	4.8531914616372	2.67023335035946e-81	1.01346481618435e-79	up
ANLN	ANLN	4.01742286841608	3.13224854762972e-81	1.18634727735381e-79	up
KIF26B	KIF26B	3.60403873526365	3.62394388643472e-81	1.36973049217983e-79	up
TNFRSF18	TNFRSF18	4.03277808302186	3.65678370136407e-81	1.37928127270084e-79	up
MND1	MND1	3.41450517154302	4.21172522844623e-81	1.58531426057507e-79	up
NPIPB4	NPIPB4	-3.42537432446988	4.38015964351545e-81	1.64531439970236e-79	down
CCL13	CCL13	4.99638665704881	4.65265699848888e-81	1.74407623865165e-79	up
SEMA7A	SEMA7A	3.80831713501714	5.62785410706885e-81	2.10530279512485e-79	up
SFN	SFN	5.11713548799579	5.68210504227515e-81	2.1212415913969e-79	up
ADRB3	ADRB3	3.73655817967511	7.46775633956222e-81	2.78215920233424e-79	up
ETV1	ETV1	2.97626459775515	9.10836118196803e-81	3.3864515104713e-79	up
PI15	PI15	4.3464643823339	9.17606232075939e-81	3.40467420284307e-79	up
NRN1L	NRN1L	-3.0873604517307	1.05937304423322e-80	3.92269473980503e-79	down
C15orf48	C15orf48	4.31335013730747	1.06921260676577e-80	3.95109843206061e-79	up
WNT2	WNT2	4.99909572282003	1.14070294892791e-80	4.20674621934587e-79	up
COLEC10	COLEC10	3.01961310599121	1.15403557204138e-80	4.24731718211108e-79	up
ARHGDIG	ARHGDIG	-4.8174360415549	1.28846708231793e-80	4.73251881162664e-79	down
TINAG	TINAG	4.5986356699743	1.37708863312501e-80	5.04784722701639e-79	up
OSBPL10	OSBPL10	2.63350601502072	1.41917044716612e-80	5.19165606555669e-79	up
DAPP1	DAPP1	4.09834042764374	1.50843216789419e-80	5.50713772238403e-79	up
CHN1	CHN1	2.92370934237338	1.67059266452334e-80	6.08697143245725e-79	up
COTL1	COTL1	3.24016073459883	1.70317928717003e-80	6.19331741590093e-79	up
GNA15	GNA15	3.35502855653024	1.91880576429537e-80	6.96350665616196e-79	up
CKS2	CKS2	2.85410590441459	2.00407744218416e-80	7.2585055351314e-79	up
DPYSL3	DPYSL3	3.59430421682087	2.36501741071025e-80	8.54878714053957e-79	up
CENPF	CENPF	3.7448131755478	2.48587893442967e-80	8.96786978761184e-79	up
IL2RA	IL2RA	4.74801562235253	2.79346775924967e-80	1.00575880707531e-78	up
CCR4	CCR4	5.21144206114953	2.84270511778125e-80	1.02146749182917e-78	up
GPBAR1	GPBAR1	3.53582420456828	2.95907588131565e-80	1.06118985050804e-78	up
GOLGA6L10	GOLGA6L10	-3.5439267746284	3.01292195494904e-80	1.07837744941575e-78	down
ATP10A	ATP10A	3.10616722109017	3.67351830137926e-80	1.31223836106916e-78	up
MTRNR2L12	MTRNR2L12	3.42116312922802	3.80940251407988e-80	1.35811536206472e-78	up
BIRC7	BIRC7	4.51825676773992	3.83379309808722e-80	1.36414145822174e-78	up
NEK2	NEK2	4.47697813292266	4.02544678248384e-80	1.42954365464504e-78	up
CD3D	CD3D	4.1023238664647	4.76615058193458e-80	1.68929438330125e-78	up
GLIPR2	GLIPR2	3.32111784541791	4.9805785753751e-80	1.76186758225599e-78	up
HAPLN1	HAPLN1	4.12685645279993	5.00494114911771e-80	1.76705460958578e-78	up
CDT1	CDT1	3.0382004371885	5.15169241656814e-80	1.81534879003943e-78	up
KCNA2	KCNA2	-3.87054998410732	5.63509834492231e-80	1.98185756076824e-78	down
IGSF22	IGSF22	2.44163903937762	5.93922317105871e-80	2.08479321253078e-78	up
CLCN1	CLCN1	4.19928715045798	6.24689209071965e-80	2.18557828235563e-78	up
C11orf86	C11orf86	4.81477281417816	6.25033639865673e-80	2.18557828235563e-78	up
FOXS1	FOXS1	3.5567961951983	6.49181514653798e-80	2.26566835899672e-78	up
UBXN10	UBXN10	2.93884540972541	6.78458220028909e-80	2.36331775382154e-78	up
CAPN9	CAPN9	5.71649981434804	6.90209327537016e-80	2.39966288722698e-78	up
OR6M1	OR6M1	-2.93220942693458	7.00107287347886e-80	2.42943896398167e-78	down
KIF20A	KIF20A	4.1553134789927	8.87959064005723e-80	3.07544453004872e-78	up
BCL11B	BCL11B	3.64732041875167	9.12002231706757e-80	3.152724223384e-78	up
FAM3D	FAM3D	5.5064275181212	1.0404446255033e-79	3.58992806579908e-78	up
CEACAM6	CEACAM6	6.03665244871602	1.08096627536056e-79	3.72269255283908e-78	up
TIMP1	TIMP1	3.73263723549785	1.28257457927034e-79	4.40866861983905e-78	up
PLAUR	PLAUR	3.51957424308666	1.36260109370809e-79	4.67492782018341e-78	up
MMP16	MMP16	3.54119528323328	1.43217397163069e-79	4.90438823593382e-78	up
PRM2	PRM2	-3.48502635035727	1.47845336953149e-79	5.05337026006091e-78	down
FCAMR	FCAMR	4.36526292211955	1.52456023138787e-79	5.20120567330042e-78	up
HR	HR	2.98440312715408	1.56249283363838e-79	5.32065316695775e-78	up
HOPX	HOPX	3.55216951029368	1.59985562983986e-79	5.43771825828779e-78	up
CGREF1	CGREF1	3.2056751068363	1.92029295096107e-79	6.51469217515993e-78	up
KLRB1	KLRB1	4.2464877053775	1.95482973982621e-79	6.61953312270518e-78	up
GPR1	GPR1	3.96338254978421	2.12560723937809e-79	7.18447359684418e-78	up
NPFFR1	NPFFR1	3.84577226088618	2.26090292777098e-79	7.6276165811355e-78	up
CAPN3	CAPN3	-2.99731194858676	2.49699423857062e-79	8.40854732685389e-78	down
HEPH	HEPH	3.39688297016319	2.54228485498321e-79	8.54526669521847e-78	up
TNFRSF6B	TNFRSF6B	-5.22406374269005	2.69905212093202e-79	9.05549383777894e-78	down
NBPF9	NBPF9	-2.94218606265192	2.71301510201575e-79	9.08560829568436e-78	down
PI3	PI3	5.62822026068476	2.82381309266044e-79	9.43930769212622e-78	up
DUOXA2	DUOXA2	7.38840498898559	3.17022306530925e-79	1.05778615025282e-77	up
LPAR3	LPAR3	-4.42631700130494	3.1853258256275e-79	1.0608823746121e-77	down
HMMR	HMMR	3.3633101165362	3.28057783050514e-79	1.08905844292141e-77	up
GPR137B	GPR137B	2.62535815155976	3.28188102516112e-79	1.08905844292141e-77	up
KCTD17	KCTD17	2.51543612936794	3.34588026932861e-79	1.10827721357506e-77	up
MUC13	MUC13	4.65661419338695	3.38566038760253e-79	1.119418528881e-77	up
FAM151A	FAM151A	3.36804982028493	4.00192005089259e-79	1.32077861389785e-77	up
KCNV1	KCNV1	-3.84355602278621	4.02388088753036e-79	1.32562499112167e-77	down
RAC2	RAC2	3.45230828117039	4.15913133017722e-79	1.36770856630268e-77	up
SLC31A2	SLC31A2	-3.23871295147699	4.61656741783915e-79	1.51539865258006e-77	down
ARPC4-TTLL3	ARPC4-TTLL3	-3.05383702840955	4.84915154864809e-79	1.58888206678545e-77	down
ADAM12	ADAM12	4.84240420373238	5.05020116402329e-79	1.65178751896187e-77	up
CD1C	CD1C	5.24712283307867	5.18462206893349e-79	1.69271406544499e-77	up
IGFN1	IGFN1	-4.99417873396383	5.33906221214429e-79	1.74001852201869e-77	down
HLA-DQB1	HLA-DQB1	4.68246360640133	5.74423608854139e-79	1.86872309037584e-77	up
TRIM50	TRIM50	-5.09415691340705	6.15221464300683e-79	1.99787961437252e-77	down
FAM83E	FAM83E	4.47118975854516	6.56399941639891e-79	2.12781034462554e-77	up
CTSK	CTSK	3.74701160565032	7.4315552807438e-79	2.40476152938882e-77	up
SPDYE2	SPDYE2	-3.38647050461281	9.70764670300856e-79	3.13570758218812e-77	down
VIPR2	VIPR2	-4.28933219022498	1.24524493218758e-78	4.01519861497229e-77	down
CST2	CST2	5.20425163219499	1.3753269377619e-78	4.42680320709299e-77	up
EXO1	EXO1	3.61192535847168	1.39127890884409e-78	4.47025029300206e-77	up
RHOH	RHOH	3.71883209048982	1.50091268861327e-78	4.81401890161207e-77	up
CCDC153	CCDC153	2.91106289674136	1.58347933705711e-78	5.0699167948166e-77	up
PBK	PBK	3.40023971965487	1.79392732931392e-78	5.73364352376157e-77	up
POU2AF1	POU2AF1	5.24345755232595	2.07295701240137e-78	6.61385829280705e-77	up
APOBEC1	APOBEC1	4.69583130784767	2.09765251635932e-78	6.68094992011085e-77	up
PRSS33	PRSS33	4.35854484547615	2.13293346921995e-78	6.78146281714644e-77	up
KERA	KERA	3.33506223194995	2.25139846948364e-78	7.14564064757019e-77	up
TNS4	TNS4	5.66999517129203	2.29324495997704e-78	7.26579768362812e-77	up
ALG1L2	ALG1L2	2.87548190576088	2.33482732149777e-78	7.38470210816778e-77	up
THY1	THY1	3.85307317791754	2.42718437205883e-78	7.66350864647621e-77	up
TMEM154	TMEM154	3.33511992660319	2.55433679557259e-78	8.05102210064732e-77	up
LAMC2	LAMC2	4.49880447343291	2.70856535244908e-78	8.52239094834496e-77	up
IL12RB2	IL12RB2	-3.40005625574327	2.86302091692168e-78	8.99284742491021e-77	down
CD70	CD70	3.92735915676154	2.92017874472826e-78	9.1565949004233e-77	up
RTKN2	RTKN2	3.52352222602658	3.03284219924728e-78	9.49352563331391e-77	up
FGF19	FGF19	6.07086991922868	3.08582835964861e-78	9.64281664769783e-77	up
CHKB	CHKB	-2.90887674106834	3.87134092639058e-78	1.20767275679766e-76	down
CHMP4A	CHMP4A	-2.53483400354809	4.2468235342837e-78	1.32254070337744e-76	down
ANO1	ANO1	3.29659278503383	4.46038473908883e-78	1.38667728970512e-76	up
GLT8D2	GLT8D2	3.11139735125172	4.5137542713982e-78	1.40087862549118e-76	up
CDC25C	CDC25C	3.73440435301581	4.70140641794391e-78	1.456636430648e-76	up
FAM171B	FAM171B	2.93467686003706	5.57887391677585e-78	1.72556748753519e-76	up
ACADL	ACADL	-4.33228865185809	6.10456138335877e-78	1.88496439461068e-76	down
NKG7	NKG7	3.89946426648494	7.68363463731701e-78	2.36853563151677e-76	up
COL5A2	COL5A2	3.87110611384268	8.57994205484475e-78	2.64036122221557e-76	up
ISLR	ISLR	3.77061599873294	9.51203001220819e-78	2.92226244118733e-76	up
FAM81A	FAM81A	2.4800457474023	9.69300069607399e-78	2.97284657712249e-76	up
ZBP1	ZBP1	4.05570569721575	1.08157240989213e-77	3.31161111990166e-76	up
ST6GALNAC1	ST6GALNAC1	4.71941525812658	1.12226212417535e-77	3.43043143929976e-76	up
C3orf80	C3orf80	3.49985212071474	1.2180700419613e-77	3.71705193039378e-76	up
CYP2S1	CYP2S1	4.82690185965942	1.26853245467093e-77	3.86456927411288e-76	up
C10orf71	C10orf71	-4.27752476103114	1.29150022734502e-77	3.92797180997856e-76	down
PDXP	PDXP	-3.71715036151983	1.43922754061524e-77	4.3699745558214e-76	down
ANKRD55	ANKRD55	3.72474137017864	1.47355849109985e-77	4.46677014822912e-76	up
ONECUT3	ONECUT3	6.58905548018445	1.57382212233193e-77	4.76277266190086e-76	up
NRP2	NRP2	3.13053388308634	1.98810288151115e-77	6.00651049674464e-76	up
GTF2IRD2B	GTF2IRD2B	-2.71207497722988	2.04233241229531e-77	6.16013441840994e-76	down
LPCAT3	LPCAT3	-2.11620281373655	2.40540411366964e-77	7.24324828807167e-76	down
LDLRAD1	LDLRAD1	4.00532055393782	2.58938155179122e-77	7.784381701408e-76	up
EYA1	EYA1	3.70071333320785	2.75574196448276e-77	8.2708578433191e-76	up
EDNRA	EDNRA	3.45555092338996	2.8373554784126e-77	8.50179968844093e-76	up
SPARC	SPARC	3.8898929364839	2.98710444225558e-77	8.93580767307262e-76	up
GJB4	GJB4	4.94241582063672	3.1918673565054e-77	9.53269500013366e-76	up
PRDM1	PRDM1	3.03772527444686	3.2976722597346e-77	9.83256844972911e-76	up
ARHGAP8	ARHGAP8	-3.47312507613058	3.99809290217478e-77	1.19015124986634e-75	down
SFRP4	SFRP4	4.82526913569023	4.1364236265505e-77	1.22932080960028e-75	up
DMBX1	DMBX1	3.97600968561519	4.26641238149562e-77	1.26588763462683e-75	up
ATP6V0D2	ATP6V0D2	3.7954925756508	4.57334262900372e-77	1.35475050431203e-75	up
CDH13	CDH13	3.21228211509206	4.89841925982871e-77	1.4486915921357e-75	up
ARR3	ARR3	2.36104015929732	5.1155922907691e-77	1.51046775288868e-75	up
RGS10	RGS10	2.80230136647358	5.17774923111703e-77	1.52634685262929e-75	up
CNBD2	CNBD2	-2.61106718706507	5.20404525471192e-77	1.53162029806691e-75	down
ACOXL	ACOXL	3.26947340584467	5.27583882471261e-77	1.55024567271959e-75	up
SELPLG	SELPLG	3.61009699878916	6.51234764941685e-77	1.91049838127337e-75	up
SGPP2	SGPP2	3.18827665690264	8.05641169744927e-77	2.35967376694744e-75	up
BIRC5	BIRC5	3.39684902740231	9.05434021947652e-77	2.64770417525559e-75	up
IL1RAPL2	IL1RAPL2	3.41786988676449	9.43547779269992e-77	2.75473612864435e-75	up
GBP4	GBP4	3.12313314797418	9.92003793035687e-77	2.89157201624386e-75	up
NPHP3-ACAD11	NPHP3-ACAD11	-3.48568763070555	9.94113078767374e-77	2.89309138482173e-75	down
P4HA3	P4HA3	3.39907392931754	1.01865122773469e-76	2.95977481130313e-75	up
TENM4	TENM4	3.48557374145212	1.02774777115957e-76	2.98145046098489e-75	up
PAK6	PAK6	-3.56516709491018	1.03750334070482e-76	3.00496595563758e-75	down
LY6G5B	LY6G5B	-2.90743646198524	1.06904740612914e-76	3.09141359442232e-75	down
OR2A7	OR2A7	-3.42073159864938	1.1199983823614e-76	3.2336181505325e-75	down
NOX4	NOX4	3.75763744593526	1.24765435345731e-76	3.59648212203882e-75	up
PTHLH	PTHLH	3.51523278018708	1.33983610350573e-76	3.85610333865202e-75	up
SHH	SHH	4.86994229351382	1.3499085376507e-76	3.87896431213257e-75	up
CYP2C18	CYP2C18	5.56925371326634	1.44068749167204e-76	4.1332983816191e-75	up
GLIPR1L1	GLIPR1L1	2.75386167280471	1.49445847374831e-76	4.28082460294759e-75	up
UPK3A	UPK3A	3.47180471123428	1.81921390962956e-76	5.20289466336443e-75	up
TNIP3	TNIP3	3.48227756098688	2.05284479042968e-76	5.86186934044638e-75	up
HOXD9	HOXD9	2.91343320151907	2.14672039947525e-76	6.12033681340221e-75	up
BST1	BST1	2.95794465204334	2.41900207693627e-76	6.88584059962889e-75	up
LRRC31	LRRC31	4.94843173663244	2.81785128360502e-76	8.00867623786525e-75	up
KCNJ2	KCNJ2	3.10409951187949	2.9254298071235e-76	8.30147667074393e-75	up
RAB33A	RAB33A	3.36253096950982	3.37999725458938e-76	9.57648366782415e-75	up
IL1RN	IL1RN	4.20494242930739	3.50123106110325e-76	9.90456948310233e-75	up
ZSCAN32	ZSCAN32	-2.57813227305401	3.54901649290783e-76	1.00241833283403e-74	down
SHCBP1	SHCBP1	3.40284459224797	3.72259505657378e-76	1.04981790620218e-74	up
TFF2	TFF2	7.47761361629486	4.02186625381188e-76	1.13246305118926e-74	up
DOK6	DOK6	3.11585549924995	4.10699519436634e-76	1.15464874152725e-74	up
GPX2	GPX2	4.7212804434286	4.13470814217442e-76	1.16064888958603e-74	up
RAB41	RAB41	2.68087152842179	4.39262479799358e-76	1.23115136261303e-74	up
AKR1B10	AKR1B10	6.03487839060875	4.98109229789536e-76	1.39394069866448e-74	up
IL12RB1	IL12RB1	3.34376777224745	5.38761355083149e-76	1.50539177406515e-74	up
UCP2	UCP2	3.21308331160607	5.39719498186381e-76	1.50575954333223e-74	up
IL2RB	IL2RB	3.44814856214178	5.64096728262425e-76	1.57136302683255e-74	up
EML5	EML5	-3.7308153638064	5.94410612741305e-76	1.65327825082765e-74	down
PRR15	PRR15	3.13306400763772	7.23591264192304e-76	2.00951000778283e-74	up
MAP1A	MAP1A	2.98059410932455	7.2918910890406e-76	2.02197369650139e-74	up
TNFRSF17	TNFRSF17	4.70041980052042	8.09365099737393e-76	2.24088349346745e-74	up
CD247	CD247	3.39899240102831	8.94385008998486e-76	2.47251989285803e-74	up
SPOCK2	SPOCK2	3.50127085297244	1.08000948586223e-75	2.98115345658154e-74	up
MSLN	MSLN	6.54488795157122	1.09257487468758e-75	3.0112751992524e-74	up
OR10G4	OR10G4	-2.89104266830572	1.09944161035069e-75	3.02562345277475e-74	down
HLA-DPB1	HLA-DPB1	3.6601091843432	1.15460227896098e-75	3.17263111887047e-74	up
FN1	FN1	4.58617024282918	1.44908478841175e-75	3.97581727037429e-74	up
KRT19	KRT19	4.32488477494796	1.51788610534437e-75	4.15832316799455e-74	up
HS3ST3A1	HS3ST3A1	4.15814356865417	1.54670130352227e-75	4.23090155368899e-74	up
F2R	F2R	3.36485221798669	1.81646156380973e-75	4.9613638335061e-74	up
KIF15	KIF15	2.77465639666206	1.87437627497236e-75	5.11188427806085e-74	up
FAM163A	FAM163A	4.44289898743589	2.01066321237136e-75	5.47537554603609e-74	up
SOX21	SOX21	5.43150324120558	2.04507048017773e-75	5.56076029968326e-74	up
SPX	SPX	-5.01322315627433	2.17781958879618e-75	5.91289378072857e-74	down
FCHO1	FCHO1	2.8918625165118	2.54619299298705e-75	6.90275951580924e-74	up
BFSP2	BFSP2	2.84162654346165	2.68970370624364e-75	7.28098397033383e-74	up
CENPK	CENPK	2.94442925132526	2.986537183168e-75	8.07251252269357e-74	up
MKI67	MKI67	4.15716222065956	3.50687356391272e-75	9.46492186479437e-74	up
FBXW12	FBXW12	-3.88492600479209	3.96613298192658e-75	1.06886110450797e-73	down
PSMB9	PSMB9	3.04102675470387	4.00359268483788e-75	1.07736265188148e-73	up
GDF10	GDF10	-4.07510967559366	5.19737202563315e-75	1.39654459532426e-73	down
BRSK2	BRSK2	-4.34611511381568	5.21479312576338e-75	1.39916202010541e-73	down
RRM2	RRM2	3.70962720530054	5.43035442867867e-75	1.45485583796571e-73	up
CKAP2	CKAP2	2.52823415752646	5.52865988357131e-75	1.47901799939651e-73	up
MMD	MMD	2.71226619380556	6.47148558772183e-75	1.72870270435654e-73	up
POC1A	POC1A	2.28474577385312	7.3142060479716e-75	1.950954696661e-73	up
ZNF888	ZNF888	2.86681232032041	7.38824406579952e-75	1.9678220817359e-73	up
BCAS4	BCAS4	2.47856244479227	8.16389049019232e-75	2.17123732774195e-73	up
TMEM52	TMEM52	-4.57368260344044	8.41036946310308e-75	2.23094702022695e-73	down
COL8A1	COL8A1	4.18410575516561	8.41289166152109e-75	2.23094702022695e-73	up
TRIM14	TRIM14	2.69702715570071	1.03052111639663e-74	2.72878396780724e-73	up
TRIM31	TRIM31	4.80816513030373	1.10720130873872e-74	2.92757524566066e-73	up
GPR89A	GPR89A	-2.4031391501719	1.19685459788518e-74	3.16004305279307e-73	down
SLC4A11	SLC4A11	3.14632679354862	1.45190924726079e-74	3.82719529022963e-73	up
ADAM19	ADAM19	3.43822465977696	1.45373758965798e-74	3.82719529022963e-73	up
UCMA	UCMA	1.57484409947383	1.6602179096195e-74	4.36448050179626e-73	up
C8orf49	C8orf49	-3.67895548704165	1.81673474942016e-74	4.76905960589862e-73	down
SPC24	SPC24	3.1446399992975	1.98908023331896e-74	5.21396599864817e-73	up
CD1E	CD1E	4.86928576744937	2.08462192239201e-74	5.45655778478989e-73	up
CXCR3	CXCR3	4.01060523894484	2.15701414155226e-74	5.63794600154937e-73	up
COL8A2	COL8A2	3.7690199987817	2.28203809174323e-74	5.95618480736078e-73	up
FAM83D	FAM83D	3.63086409582264	2.51361178848589e-74	6.55121309908954e-73	up
GTSE1	GTSE1	3.26261788005571	2.71139839993383e-74	7.05660800714208e-73	up
CDCA2	CDCA2	3.43614378234128	3.16219306319798e-74	8.21809318478472e-73	up
SDR16C5	SDR16C5	4.76008129849949	3.32822689260764e-74	8.63727030335128e-73	up
NT5E	NT5E	3.11619096425171	3.34030687490236e-74	8.65628885447671e-73	up
GUCA1A	GUCA1A	3.07173101914389	3.87871380400461e-74	1.00372738751926e-72	up
CNPY4	CNPY4	2.35887726390144	4.23030060316614e-74	1.09315767926923e-72	up
GTF2H2C	GTF2H2C	-2.51529832085002	4.26837843087002e-74	1.10143510274207e-72	down
CCDC89	CCDC89	3.22827348670451	4.37841138954561e-74	1.12823053316467e-72	up
NCR3	NCR3	3.77078133164262	4.44244169322982e-74	1.14311303343589e-72	up
COL6A5	COL6A5	4.31862702240592	4.47626800831131e-74	1.15019253279852e-72	up
GAP43	GAP43	3.60403612698187	4.55671607418259e-74	1.16921483717547e-72	up
LAMA4	LAMA4	3.00677161610155	4.60508021624072e-74	1.17996274795321e-72	up
ZNF625	ZNF625	-2.45626223676487	4.74592051915421e-74	1.21434241598246e-72	down
CD6	CD6	3.19522887903637	5.10024659911268e-74	1.3031738084521e-72	up
ISG15	ISG15	3.61548566582189	5.28240443971701e-74	1.34782694793788e-72	up
CD2	CD2	3.73534505649655	5.36670933633716e-74	1.36742252712434e-72	up
IL4I1	IL4I1	3.33859724563685	5.43772182305586e-74	1.38358123145854e-72	up
KLK10	KLK10	5.29290091102628	5.57895097745842e-74	1.41753596802423e-72	up
CPNE5	CPNE5	3.20596107118416	6.12040720830795e-74	1.55294677605786e-72	up
CDA	CDA	3.60948359349513	7.96161076371449e-74	2.01731049921211e-72	up
PLK4	PLK4	2.43450066645209	8.00758082416766e-74	2.02614038131509e-72	up
MIXL1	MIXL1	3.15006083436147	1.04299272049014e-73	2.63540102384042e-72	up
TMBIM4	TMBIM4	4.50526182988141	1.07258025574745e-73	2.70640818548575e-72	up
ADAMTS17	ADAMTS17	-3.01234259008263	1.20653927267946e-73	3.04021195984432e-72	down
DEPDC1B	DEPDC1B	3.43303553851343	1.35655486302248e-73	3.41349675338999e-72	up
GRIN2D	GRIN2D	3.65914510044447	1.50257768665732e-73	3.77571866145146e-72	up
SELL	SELL	4.11588610516283	1.50953773202938e-73	3.7879832509795e-72	up
NPIPB11	NPIPB11	-3.18618370877794	1.52013785900972e-73	3.80933583431074e-72	down
EBLN2	EBLN2	-2.38879244745428	1.63927534910538e-73	4.10224152609914e-72	down
CTLA4	CTLA4	4.21309535464661	1.83405184365466e-73	4.58336851683137e-72	up
PITX1	PITX1	4.67652542684482	1.85816004779461e-73	4.63725476037291e-72	up
CYP3A43	CYP3A43	-5.33774907821419	1.95385811652615e-73	4.86941000914821e-72	down
FHOD3	FHOD3	3.14400198257333	2.05676933211507e-73	5.11888301809731e-72	up
ARNTL2	ARNTL2	2.8968198769334	2.08162186525348e-73	5.17366809566001e-72	up
SDK2	SDK2	3.55691648740359	2.46322704816942e-73	6.11376980429843e-72	up
TBC1D3B	TBC1D3B	-2.76141186471826	2.59508231991641e-73	6.43227342914791e-72	down
SLC45A3	SLC45A3	3.10830402987947	2.90940618063578e-73	7.20157089657915e-72	up
GABRD	GABRD	3.36683406830868	2.92342517459567e-73	7.22645316564231e-72	up
INO80B	INO80B	-2.43916783269492	3.24039298559864e-73	7.9991164514412e-72	down
TMEM233	TMEM233	3.13783649561676	3.40937353556612e-73	8.40486699200861e-72	up
EGFL8	EGFL8	-2.77359922628001	3.72738820814171e-73	9.17642680755753e-72	down
SPSB4	SPSB4	-3.70944078702733	3.76844474762037e-73	9.26498332147745e-72	down
TIMP3	TIMP3	-4.04947406760932	3.82484234669153e-73	9.39096736819762e-72	down
S1PR4	S1PR4	3.39293479368063	3.94208705429114e-73	9.66580645424981e-72	up
NUGGC	NUGGC	4.04786212415349	3.96451430241283e-73	9.7077313926555e-72	up
MARCKSL1	MARCKSL1	2.87023273880718	4.16202221663588e-73	1.01776806366003e-71	up
PPP2R2B	PPP2R2B	3.12523802959184	4.80217953694994e-73	1.17273601614147e-71	up
GRPR	GRPR	-4.38188136972783	5.01096429609736e-73	1.22208497384607e-71	down
GOLGA8O	GOLGA8O	-4.08716463617192	5.72402656055899e-73	1.394121870057e-71	down
AGMO	AGMO	4.37998807265874	6.08615488267875e-73	1.48034138388039e-71	up
DUOX2	DUOX2	6.3946675960137	6.13539339400654e-73	1.49032795802682e-71	up
NINJ2	NINJ2	2.87926001873402	6.85279976303035e-73	1.66237424877346e-71	up
BUB1B	BUB1B	3.18858342652076	7.24839849382842e-73	1.75600164575221e-71	up
IL17REL	IL17REL	3.93523485224579	7.35730460068172e-73	1.78001826315033e-71	up
KCNN3	KCNN3	3.05401074613157	7.54706611345348e-73	1.82350730046281e-71	up
EGF	EGF	-5.29631197280438	8.67273706620312e-73	2.09271422347137e-71	down
CTSW	CTSW	3.93869786757881	9.61360665057227e-73	2.3166757402133e-71	up
FCRLA	FCRLA	5.39210156413977	9.88610458701677e-73	2.37919489255312e-71	up
EHD3	EHD3	2.56838548786634	9.91481682118337e-73	2.38295689773508e-71	up
CARD11	CARD11	3.23142982670532	1.08154160717557e-72	2.59598484842219e-71	up
MCM10	MCM10	3.57563503672179	1.11520984826159e-72	2.67327539679336e-71	up
AMIGO2	AMIGO2	3.07153794545399	1.20232317598469e-72	2.87830796584614e-71	up
MELK	MELK	3.40048186672124	1.2062683886873e-72	2.88396292717916e-71	up
ALDH3A1	ALDH3A1	4.5030986832336	1.21468727859824e-72	2.90028477608163e-71	up
CCL8	CCL8	4.45865543179034	1.26167486919082e-72	3.00853308467518e-71	up
PDCD1LG2	PDCD1LG2	3.25251831489243	1.26721936084361e-72	3.01780422429397e-71	up
VRK1	VRK1	1.60697813017558	1.3897531863088e-72	3.30529028044043e-71	up
SAPCD2	SAPCD2	3.06431974617875	1.50649358553926e-72	3.57826598974631e-71	up
CCL15	CCL15	4.5851306440144	1.61093689183091e-72	3.82136045512703e-71	up
PLA2G7	PLA2G7	4.16639602169141	1.653253854869e-72	3.91664222730864e-71	up
CD1B	CD1B	3.8109977610465	1.7097761005065e-72	4.04528584402953e-71	up
AK5	AK5	3.30209919385506	1.7184835868548e-72	4.06061400587817e-71	up
NEUROG1	NEUROG1	0.730091921454022	1.74405003278815e-72	4.11568698152002e-71	no diff
ELF4	ELF4	2.58134740233305	1.88203142587152e-72	4.43555608234507e-71	up
KLK7	KLK7	5.85519496366526	1.90609400899701e-72	4.48646261704233e-71	up
CD28	CD28	4.31561922862103	2.05196020626993e-72	4.82356271455814e-71	up
MARVELD1	MARVELD1	2.6761830267682	2.5041367066133e-72	5.8789126960156e-71	up
ADAMTS14	ADAMTS14	3.93554292804397	2.51272909169598e-72	5.89149274034972e-71	up
VRTN	VRTN	3.38623007370718	2.51896971218654e-72	5.89853344686561e-71	up
VMO1	VMO1	2.74832467995009	2.63170294533083e-72	6.15460388421529e-71	up
FAM155A	FAM155A	3.33146198815638	2.76494362197287e-72	6.45791575706433e-71	up
HHIPL1	HHIPL1	2.77227829464603	2.78788715983234e-72	6.50316623275615e-71	up
LUZP2	LUZP2	3.77991399913241	2.80669040696923e-72	6.53865547751476e-71	up
RNASE10	RNASE10	-2.73982136355118	3.01609708816889e-72	7.0175295979899e-71	down
LHFPL5	LHFPL5	-3.53410353472723	3.05971440496665e-72	7.10993329460234e-71	down
AARSD1	AARSD1	-2.34172034001132	3.10256942199176e-72	7.2003324496619e-71	down
CACNA2D1	CACNA2D1	2.94999977620467	3.2447015316796e-72	7.52060718882175e-71	up
FIBCD1	FIBCD1	4.77389700629188	3.28163740816856e-72	7.5904285070397e-71	up
HPGDS	HPGDS	3.39707398550892	3.28315823007316e-72	7.5904285070397e-71	up
PFKP	PFKP	2.83468469543944	3.32430937280847e-72	7.6758261284949e-71	up
KCTD12	KCTD12	3.11199002949303	3.39068870252725e-72	7.81918566868879e-71	up
HLA-DRB5	HLA-DRB5	4.87082658008592	3.42926458101176e-72	7.89814691995856e-71	up
TSPAN2	TSPAN2	3.22036116774875	4.24173034682406e-72	9.7570509417223e-71	up
CHKB-CPT1B	CHKB-CPT1B	-3.02727628399474	4.37653298567509e-72	1.00544360571285e-70	down
BST2	BST2	3.20786411021102	4.73769143732906e-72	1.08598424867217e-70	up
FSCN2	FSCN2	-2.88694932562736	4.73903544677995e-72	1.08598424867217e-70	down
ASPN	ASPN	3.69042549289542	4.91521099920493e-72	1.12494113044617e-70	up
SPOCD1	SPOCD1	3.79705324564037	5.25255540997497e-72	1.20064058292251e-70	up
CDCA8	CDCA8	2.69711929549168	5.85041144459365e-72	1.33562400623568e-70	up
IL17B	IL17B	2.64667941867024	6.34348539577482e-72	1.44637818448342e-70	up
ARL9	ARL9	2.9073172271045	6.56915953586467e-72	1.49596185530478e-70	up
HNRNPA1P48	HNRNPA1P48	-2.37635660854806	7.00581165187297e-72	1.59340670004771e-70	down
HLA-DRA	HLA-DRA	3.89352033069461	8.24676570989043e-72	1.8733114426781e-70	up
GPA33	GPA33	4.4427333856448	8.63950064088495e-72	1.96007998350737e-70	up
E2F8	E2F8	3.83296655139506	8.67052887386461e-72	1.96467282368241e-70	up
ADCY2	ADCY2	3.03976110112287	9.45496452918539e-72	2.13975830798384e-70	up
ARL5C	ARL5C	-3.18992867981695	9.69987338027983e-72	2.19246021391982e-70	down
ENTPD2	ENTPD2	2.7820704999052	9.84016178314502e-72	2.22141347416773e-70	up
CCNB1	CCNB1	2.41992439397468	1.01211062112803e-71	2.28200882372655e-70	up
DKK3	DKK3	2.91281120460636	1.15547124274813e-71	2.60202411624046e-70	up
ZNF488	ZNF488	3.76107315154601	1.21115529560211e-71	2.7240527376888e-70	up
SLC9B2	SLC9B2	3.03167141548694	1.24546527084772e-71	2.7977664986811e-70	up
MGAT2	MGAT2	-3.08485629894908	1.2692153386737e-71	2.84760653201447e-70	down
TMC7	TMC7	2.63794561559795	1.28373722204763e-71	2.87664510593649e-70	up
FAM83A	FAM83A	5.53174099406699	1.33818360620611e-71	2.99496669998317e-70	up
LY6H	LY6H	3.43515915130185	1.41455140589083e-71	3.16199969478763e-70	up
LBH	LBH	2.99577158436355	1.45727293890311e-71	3.25231326975296e-70	up
HJURP	HJURP	3.85621272110271	1.45852450400053e-71	3.25231326975296e-70	up
NLRP1	NLRP1	2.39576099798897	1.63202783979014e-71	3.6347534456353e-70	up
LEMD1	LEMD1	4.30659469384514	1.64219788918196e-71	3.65293786875665e-70	up
DPF1	DPF1	2.88729418293794	1.69369525552229e-71	3.76289514208598e-70	up
TMEM150B	TMEM150B	4.21520643139404	1.77623012280794e-71	3.94145680600672e-70	up
BCAS1	BCAS1	4.48589286229888	1.88902452730295e-71	4.18664827717825e-70	up
TMOD4	TMOD4	-1.83849728144887	1.91358693410176e-71	4.23391540252288e-70	down
COX20	COX20	-2.41867902530714	1.91499961119709e-71	4.23391540252288e-70	down
BANK1	BANK1	3.28994895522833	1.93771285873343e-71	4.27893974065522e-70	up
NCR1	NCR1	2.82867830272922	1.98229149536606e-71	4.37208068554224e-70	up
SULF2	SULF2	2.96148560584463	1.9982956061842e-71	4.40204949860506e-70	up
STMN1	STMN1	2.63786712850328	2.01829317466354e-71	4.44073249468844e-70	up
DGKI	DGKI	3.06732341674399	2.0548156136473e-71	4.51563701440609e-70	up
BCAR3	BCAR3	2.39611251331577	2.16634162793572e-71	4.7549893708112e-70	up
ZNF804B	ZNF804B	-3.92121558676888	2.31259697570295e-71	5.06990273205251e-70	down
CD27	CD27	3.55952316354076	2.58232645968721e-71	5.65442589454105e-70	up
OCIAD2	OCIAD2	2.48724209592709	2.60258712090113e-71	5.6919486396851e-70	up
BRINP1	BRINP1	3.52585912755325	2.66472696038047e-71	5.82086280146419e-70	up
APOBEC3G	APOBEC3G	2.65053145541945	2.88122118451684e-71	6.28623802868596e-70	up
SLC2A1	SLC2A1	3.20490928940436	3.14061412558975e-71	6.84398422727201e-70	up
LAMB3	LAMB3	4.18573212053865	3.20129644264362e-71	6.96788752593565e-70	up
UBASH3A	UBASH3A	3.46586219852578	3.43630373054708e-71	7.47047510299603e-70	up
FER1L5	FER1L5	-2.99975905768279	3.48412217787876e-71	7.56540379458823e-70	down
AP1S3	AP1S3	2.57892797032865	3.6397520744168e-71	7.89392896330062e-70	up
PDE6G	PDE6G	3.51050063064046	3.78037443859679e-71	8.18916308232536e-70	up
CMTM3	CMTM3	2.96383822019407	4.4609960776815e-71	9.65206966071278e-70	up
KIF11	KIF11	2.63838123118287	4.51406008952082e-71	9.75529616973787e-70	up
PBX4	PBX4	2.5547922370561	4.63924526109895e-71	1.00139538112205e-69	up
TIMD4	TIMD4	3.92942946791597	5.53566358027902e-71	1.19347596574584e-69	up
SLC44A4	SLC44A4	3.67783489866387	6.28587423230837e-71	1.35317645663135e-69	up
AURKA	AURKA	2.4987279706403	6.29125292988668e-71	1.35317645663135e-69	up
BEND6	BEND6	3.27630668225378	7.02202491410427e-71	1.50857605996641e-69	up
TRABD2A	TRABD2A	3.283824999696	7.10278872608119e-71	1.52412962322435e-69	up
CCDC184	CCDC184	2.82465566491603	7.14295587841766e-71	1.53094553168251e-69	up
TRAT1	TRAT1	4.20788040966454	7.29209139584784e-71	1.56107310281499e-69	up
ANKRD36	ANKRD36	-2.73076639970619	7.34307052383446e-71	1.57014153524902e-69	down
SLC16A1	SLC16A1	2.70280274926766	7.62841720240214e-71	1.62924389910155e-69	up
SIGLEC15	SIGLEC15	3.86503230070086	8.12071987470032e-71	1.7323568463383e-69	up
PILRB	PILRB	-3.62228744851343	8.13790745932244e-71	1.733992960163e-69	down
CD48	CD48	3.79530441000959	8.14848204247359e-71	1.73421782534794e-69	up
MDFI	MDFI	3.14870120388626	8.71015735313275e-71	1.85159447677214e-69	up
GZMM	GZMM	3.60996585161319	8.74029757698676e-71	1.85583614519283e-69	up
WDR88	WDR88	2.81306580535963	8.88282815550468e-71	1.88390411335255e-69	up
ICOS	ICOS	4.00537895648989	9.46643391438416e-71	2.00534294246803e-69	up
ARL15	ARL15	2.29216153623668	1.0465684359759e-70	2.21444643050045e-69	up
SCUBE3	SCUBE3	3.51663002022525	1.17463359714494e-70	2.4825376882583e-69	up
HEPN1	HEPN1	-2.31140409356724	1.19799834685074e-70	2.52898422745387e-69	down
SCIN	SCIN	3.39461488789021	1.33899901841662e-70	2.82336621730486e-69	up
SLC16A3	SLC16A3	3.22834957778014	1.37070493431305e-70	2.8868789009613e-69	up
TNFRSF21	TNFRSF21	2.86619728643761	1.41524730472613e-70	2.97724889116636e-69	up
FAR2	FAR2	2.45794058915936	1.56967789144427e-70	3.29831508954229e-69	up
WNT7B	WNT7B	3.48592549899617	1.61294407043835e-70	3.38532431742464e-69	up
ASPM	ASPM	3.60202426449986	1.633738473481e-70	3.4250227284093e-69	up
COL14A1	COL14A1	3.92056904850212	1.69191738123748e-70	3.54291389096372e-69	up
TMEM200C	TMEM200C	3.24107663529276	1.79970571523425e-70	3.76429836052096e-69	up
GABRP	GABRP	5.77141494669883	1.80247979859805e-70	3.76577717555725e-69	up
CCR8	CCR8	3.37748946137471	1.98375889445519e-70	4.13976168833731e-69	up
AP000351.3	AP000351.3	3.17160040448649	2.08289775221215e-70	4.34167405604129e-69	up
COL5A1	COL5A1	3.73987309828263	2.14510417104542e-70	4.46622946149776e-69	up
LAX1	LAX1	3.91793561636406	2.22505870719716e-70	4.62741090499062e-69	up
FOXF1	FOXF1	2.70773357764433	2.23029296358359e-70	4.63300766369052e-69	up
CD5	CD5	3.26941850571628	2.23718493006676e-70	4.64203132755767e-69	up
FGF5	FGF5	3.63870393987229	2.2740822090022e-70	4.71322294466462e-69	up
SYPL2	SYPL2	-2.69683785874394	2.79641568995259e-70	5.78921602722231e-69	down
PRR23D2	PRR23D2	-1.63672157355675	3.11744176688253e-70	6.44648741306083e-69	down
RTN2	RTN2	2.17914458230871	3.20848262864423e-70	6.62308524706065e-69	up
PLXNC1	PLXNC1	3.00619658831685	3.21011322491742e-70	6.62308524706065e-69	up
PGA5	PGA5	-5.04446144178151	3.28625685656665e-70	6.77251441322752e-69	down
FDCSP	FDCSP	6.12672774976364	3.30883603136238e-70	6.81134178749828e-69	up
KIF3C	KIF3C	2.61024590651711	3.3745712679898e-70	6.93881934088467e-69	up
GJC3	GJC3	-3.25654157690818	3.75935281569762e-70	7.72129533217354e-69	down
GMFG	GMFG	2.822012979337	3.89560435926274e-70	7.99213065507303e-69	up
FSCN1	FSCN1	2.86140028098946	3.95167525920933e-70	8.09804498000851e-69	up
SIX5	SIX5	-2.9205566804704	4.02570214387583e-70	8.24047659068874e-69	down
PRODH2	PRODH2	-3.90113743126808	4.13477860619783e-70	8.45425327134816e-69	down
TEN1-CDK3	TEN1-CDK3	-2.63888857507627	4.15472460769326e-70	8.48551265728204e-69	down
ANKRD23	ANKRD23	-2.26808151158507	4.16574415682961e-70	8.49284597350979e-69	down
FAM111B	FAM111B	3.71957939949111	4.16763876403434e-70	8.49284597350979e-69	up
TNFSF9	TNFSF9	3.74622485601383	4.35919884361156e-70	8.87328318803525e-69	up
GDPD1	GDPD1	2.19545395820545	4.61937505933751e-70	9.39238558381817e-69	up
BLM	BLM	2.67988035923232	4.73270114732036e-70	9.61207909719981e-69	up
AURKB	AURKB	3.43853630858009	4.74763282210826e-70	9.63166756716796e-69	up
COL9A2	COL9A2	3.07302547612274	4.75638769154937e-70	9.63869532420983e-69	up
TMEM26	TMEM26	3.52165946214427	4.78897731609575e-70	9.69395430495914e-69	up
C9orf131	C9orf131	-2.65761169920388	4.97550381681278e-70	1.0060347229156e-68	down
SH2D1A	SH2D1A	4.07608051642582	5.63404764513514e-70	1.13792771617596e-68	up
TMIGD2	TMIGD2	3.26463587632507	5.93502302507316e-70	1.19738925216814e-68	up
FOXQ1	FOXQ1	3.54490197226538	6.7544193394667e-70	1.36119481776996e-68	up
SIRPG	SIRPG	3.98379780100133	7.79684521964125e-70	1.56953509625883e-68	up
PAX2	PAX2	-2.99753961228299	7.82621235036866e-70	1.57370790948141e-68	down
TCN1	TCN1	5.95425803444921	7.95165915067793e-70	1.59717008166539e-68	up
RABGEF1	RABGEF1	-2.44118362994081	8.31972988932205e-70	1.66926034277169e-68	down
CXCL13	CXCL13	5.76924590156383	8.75510525682592e-70	1.75468105136254e-68	up
ST8SIA1	ST8SIA1	3.21492863711747	9.71305206963779e-70	1.9445316769743e-68	up
FCER1A	FCER1A	4.44841194822588	9.77610694564121e-70	1.95500676548509e-68	up
LUM	LUM	3.87753788509618	1.01370474392208e-69	2.02496414745311e-68	up
HBA1	HBA1	-5.62686298023024	1.06852775961567e-69	2.13214005746749e-68	down
PDE4B	PDE4B	2.99662899290192	1.09566086671266e-69	2.18388946058766e-68	up
IQCD	IQCD	2.15445299578934	1.15664133960932e-69	2.30291715027351e-68	up
GZMK	GZMK	4.32549625034764	1.18404367928217e-69	2.35490259270334e-68	up
RACGAP1	RACGAP1	2.30874094293973	1.21289891890412e-69	2.40966112372904e-68	up
BTLA	BTLA	4.15509968083605	1.21809498724849e-69	2.4173479823195e-68	up
B3GAT2	B3GAT2	-2.39513590375199	1.23201303925289e-69	2.44230832960927e-68	down
SV2A	SV2A	2.93401735662372	1.3806196966343e-69	2.73392713405257e-68	up
LAT	LAT	-2.61661824004516	1.52816264529213e-69	3.02280858544322e-68	down
NREP	NREP	2.68420048191888	1.71854430688194e-69	3.39570934737259e-68	up
PRR23D1	PRR23D1	-1.61361778728936	1.80871704199156e-69	3.57001160032526e-68	down
PADI1	PADI1	5.96132871483365	1.97743171756515e-69	3.89879340158029e-68	up
XKR5	XKR5	2.52521409384692	2.0508593613415e-69	4.03872831525947e-68	up
MEIS3	MEIS3	2.70723604007122	2.05497880345972e-69	4.03872831525947e-68	up
RAD51	RAD51	2.64433682913669	2.05505606995583e-69	4.03872831525947e-68	up
CD3E	CD3E	3.5410203713716	2.10506490411593e-69	4.13255090767069e-68	up
RNPC3	RNPC3	-2.71259807232266	2.31062408838893e-69	4.53121094104085e-68	down
WDR73	WDR73	-2.3933334104775	2.46293012117816e-69	4.82469472555094e-68	down
PNMA2	PNMA2	3.15971241591385	2.72554764264043e-69	5.33340783604977e-68	up
ST8SIA4	ST8SIA4	2.98383725225675	2.7695446681537e-69	5.41368720648327e-68	up
HOXC4	HOXC4	2.90339167419511	2.87523592789746e-69	5.6142602502075e-68	up
TESPA1	TESPA1	3.54977613029164	3.07658160064941e-69	6.00098111355792e-68	up
PRAF2	PRAF2	2.21838465903556	3.80901716157118e-69	7.42167643310201e-68	up
MAP1LC3B2	MAP1LC3B2	2.45944481391042	4.03269135400278e-69	7.84909947513062e-68	up
MATN4	MATN4	-3.71066707100455	4.13302619387774e-69	8.03580268944128e-68	down
GZMB	GZMB	3.80737684299603	4.22529298869481e-69	8.20643791770171e-68	up
APELA	APELA	3.57457040247558	4.73844748945998e-69	9.19329460734631e-68	up
CNR2	CNR2	4.62304590671323	4.75329164060986e-69	9.21228373496069e-68	up
LOXL1	LOXL1	2.64274202866271	5.19681594958171e-69	1.00611682220488e-67	up
WASH6P	WASH6P	-2.48120305171025	5.30690442928838e-69	1.02633954238615e-67	down
RAB7B	RAB7B	2.97130602930179	5.40429761322423e-69	1.04406674356012e-67	up
MYL6B	MYL6B	2.14247911380584	5.55166152288444e-69	1.07140010194819e-67	up
IFI35	IFI35	2.37132966405153	5.74061777771026e-69	1.10669391189762e-67	up
DNAJC5B	DNAJC5B	3.74623854057896	6.16769129556123e-69	1.18776955626358e-67	up
SPA17	SPA17	2.02841141234846	6.59979732979957e-69	1.26964210933779e-67	up
GNG2	GNG2	3.1367325751013	6.68687458596699e-69	1.28503672159437e-67	up
GTF2H4	GTF2H4	-2.19280665706935	7.93824866804373e-69	1.52390952828683e-67	down
LRRIQ4	LRRIQ4	3.06435721454538	8.26510934777064e-69	1.58498696944932e-67	up
PNPLA3	PNPLA3	3.80201973528885	8.48751783401557e-69	1.62592639221972e-67	up
FBLN7	FBLN7	2.64314283424436	8.52445395103742e-69	1.63128678655462e-67	up
GPR19	GPR19	2.95056957894499	8.84840475659552e-69	1.69150302052106e-67	up
CPNE7	CPNE7	3.00694609845654	8.9567750298854e-69	1.71042481650369e-67	up
MGLL	MGLL	2.78661734287747	9.07529652042195e-69	1.73124347653453e-67	up
VSIG1	VSIG1	6.0665371813737	9.09672613738196e-69	1.73239969532446e-67	up
RGPD3	RGPD3	-2.72009487803413	9.10037604800476e-69	1.73239969532446e-67	down
CHRNA7	CHRNA7	-3.45661031837622	9.49426589562216e-69	1.80549620131988e-67	down
DPP4	DPP4	3.22957909065065	9.60528082847261e-69	1.82470287938597e-67	up
LYPD2	LYPD2	5.4166644916989	1.01599024461511e-68	1.92805315379147e-67	up
SMN1	SMN1	-2.31687648231476	1.07258968752512e-68	2.0333443212625e-67	down
CD86	CD86	3.3577979331207	1.09092634588392e-68	2.06595594275606e-67	up
MB21D2	MB21D2	2.16938468838517	1.10348168018637e-68	2.08756274658725e-67	up
CA14	CA14	2.84634093276429	1.16653375112704e-68	2.20455517406975e-67	up
NRG4	NRG4	-3.38936842875409	1.24198901058317e-68	2.34472080775173e-67	down
EPHA4	EPHA4	2.68662744035417	1.30577692639496e-68	2.46259255124879e-67	up
DIO2	DIO2	3.4661962922895	1.3450492637012e-68	2.5340338661953e-67	up
DENND2A	DENND2A	2.4445499210684	1.42037410303127e-68	2.67317927779171e-67	up
ITGA4	ITGA4	3.31121582132559	1.48633920241803e-68	2.79444041172877e-67	up
IL21R	IL21R	3.56968779518836	1.48794130387193e-68	2.79456852308647e-67	up
MAP6D1	MAP6D1	-2.19775040183948	1.5056234746287e-68	2.82486595888627e-67	down
GTF2IRD2	GTF2IRD2	-2.44811137693601	1.5885812462671e-68	2.97744579675864e-67	down
LPAR5	LPAR5	2.92544702618126	1.65229785028864e-68	3.093685738598e-67	up
CENPE	CENPE	2.90844794772744	1.65848823553817e-68	3.10208815965446e-67	up
BTBD11	BTBD11	3.29210037079794	1.76721350741757e-68	3.30206109519316e-67	up
ABCA12	ABCA12	4.00786136243044	1.8424369852678e-68	3.43908985631237e-67	up
EMP3	EMP3	2.64742132396592	1.89481610126482e-68	3.53324050489687e-67	up
PDE1A	PDE1A	2.66581193141519	1.91298094487713e-68	3.56346491347358e-67	up
ESM1	ESM1	3.8236682905484	1.97511287600179e-68	3.67544498212468e-67	up
TTK	TTK	3.03699649942938	2.00869666007209e-68	3.73412609726463e-67	up
ADAMTS12	ADAMTS12	3.42753956379738	2.02269486658631e-68	3.75631550249434e-67	up
BMP4	BMP4	3.04733260889351	2.07610474135795e-68	3.85157598554573e-67	up
RAB31	RAB31	3.15022764234031	2.30975573076177e-68	4.2806846289947e-67	up
SEC14L2	SEC14L2	2.30788223815336	2.31413673502932e-68	4.28444543076872e-67	up
IGSF6	IGSF6	3.35129454069137	2.4338728590668e-68	4.50155286766284e-67	up
TM9SF1	TM9SF1	-2.57337856795746	2.45501845572986e-68	4.53605742662136e-67	down
RNFT2	RNFT2	2.34169246415322	2.51161450789909e-68	4.63592635308061e-67	up
ZBTB7C	ZBTB7C	3.04103410820267	2.51817166468545e-68	4.64332503919429e-67	up
HSD17B6	HSD17B6	3.3137684689022	2.52072942524542e-68	4.64334162478474e-67	up
PODNL1	PODNL1	3.0597524636818	2.63094097304266e-68	4.84146289362537e-67	up
TMC1	TMC1	2.1525599193635	2.66216623639164e-68	4.89398027190545e-67	up
PKM	PKM	2.80694063860403	3.03359569250087e-68	5.57117402479645e-67	up
IGFBP3	IGFBP3	3.33854936937482	3.09474184239762e-68	5.67774490279958e-67	up
ZNF860	ZNF860	2.92345761206543	3.20300989418456e-68	5.87046622256079e-67	up
HLA-DQA2	HLA-DQA2	5.42955203268447	3.32246434855405e-68	6.08328195999576e-67	up
DOK5	DOK5	3.35652619360926	3.41013706175353e-68	6.23753785050461e-67	up
MYF5	MYF5	1.17427948040623	3.54621583823125e-68	6.47993582155435e-67	up
C12orf42	C12orf42	3.29420470412659	3.69326029175577e-68	6.74186533018103e-67	up
IGLL5	IGLL5	5.75572454892712	4.05065036422547e-68	7.38686169524121e-67	up
EGR2	EGR2	3.79384987379665	4.16359461197126e-68	7.58523666408924e-67	up
GIMAP2	GIMAP2	2.70100467552113	4.18008602445053e-68	7.60767304629767e-67	up
ZNF469	ZNF469	3.15236946822023	4.60208455713307e-68	8.3673429602645e-67	up
ADAM23	ADAM23	2.89272070898971	4.62601580722878e-68	8.40246819303029e-67	up
EMC6	EMC6	-2.40635638320875	5.11856295518151e-68	9.28784660532837e-67	down
CDH17	CDH17	4.88500709511836	5.176557607998e-68	9.383733980349e-67	up
ARHGAP15	ARHGAP15	3.11722126554208	5.29631731458916e-68	9.59128318461086e-67	up
GDA	GDA	3.94809627390061	5.34334677221183e-68	9.66684126078998e-67	up
COL6A2	COL6A2	2.38884594890809	5.45218008610133e-68	9.85395008021766e-67	up
CDK11A	CDK11A	-2.63658735394989	5.60733713961649e-68	1.01243278503006e-66	down
A1BG	A1BG	-2.76294314317441	5.62436163142622e-68	1.01450119011211e-66	down
RBPJL	RBPJL	-6.95151291613712	6.13532453366209e-68	1.10557213011133e-66	down
SIT1	SIT1	3.99233499553293	6.3971243342694e-68	1.15160880555059e-66	up
SPN	SPN	3.36889663361702	6.76794641017212e-68	1.21716137907715e-66	up
OXCT1	OXCT1	2.43114817002903	6.82644117336965e-68	1.2264704664344e-66	up
DPYSL2	DPYSL2	2.4864265805785	6.88874044752618e-68	1.23644407362593e-66	up
ABCG2	ABCG2	2.79683177616739	6.89991634403691e-68	1.23723106255575e-66	up
FGF18	FGF18	2.86660165113372	7.19481234335034e-68	1.28884062213527e-66	up
ZBED2	ZBED2	4.4277293578669	7.36318860415854e-68	1.317706974367e-66	up
FOXJ1	FOXJ1	4.01799350263792	8.09256498152767e-68	1.44681402191826e-66	up
DEPDC1	DEPDC1	3.5966414025821	8.27961132069564e-68	1.47880352000425e-66	up
RB1	RB1	1.41719939195122	8.29630597581063e-68	1.48033400849479e-66	up
VILL	VILL	3.26093525283363	8.63758666819425e-68	1.53972166263369e-66	up
CACNG6	CACNG6	4.78465383160577	8.6741594552276e-68	1.54472958900622e-66	up
CXCR4	CXCR4	3.56598781099607	9.01255466419448e-68	1.60342500851851e-66	up
E2F1	E2F1	2.49814451496697	9.90358764765576e-68	1.76022985136578e-66	up
INCA1	INCA1	1.9531110203644	9.98509180777784e-68	1.77298637966956e-66	up
LGR6	LGR6	4.0872037188006	1.0253998837093e-67	1.8189615463891e-66	up
GPR87	GPR87	4.7914461310981	1.05997643387377e-67	1.87846796423271e-66	up
APC2	APC2	2.05867755947391	1.0657957990591e-67	1.88694537096781e-66	up
PRTFDC1	PRTFDC1	2.15364315548421	1.14154935289634e-67	2.01910156418111e-66	up
NRG3	NRG3	4.26767288608051	1.15124864503006e-67	2.0342820383276e-66	up
S100B	S100B	3.17630674108863	1.23131159722593e-67	2.17364677114943e-66	up
MYH6	MYH6	-3.76662336743438	1.26571207511958e-67	2.23221128601438e-66	down
EPYC	EPYC	5.00929370753205	1.32301643898181e-67	2.33101677808227e-66	up
MTMR3	MTMR3	-2.43617975501332	1.33753500075316e-67	2.35432006219528e-66	down
TNFRSF9	TNFRSF9	3.80854287118844	1.37436579744327e-67	2.41681429515651e-66	up
PRSS53	PRSS53	-2.52807794861175	1.41204544010241e-67	2.48067925050971e-66	down
ECM1	ECM1	2.99566875026643	1.48828807727035e-67	2.61210329399915e-66	up
RND3	RND3	2.54928895029271	1.5069689675654e-67	2.64234462474557e-66	up
BPIFB1	BPIFB1	6.00872489656797	1.89288369192973e-67	3.31582260572844e-66	up
COCH	COCH	-4.08789045532128	2.01698450525146e-67	3.52981976144775e-66	down
PTAFR	PTAFR	2.96868654659009	2.08266894249263e-67	3.64127282095304e-66	up
HLA-DOA	HLA-DOA	3.44181165514269	2.14563608667586e-67	3.74776588945932e-66	up
GNMT	GNMT	-5.37838600834616	2.36025891530705e-67	4.11869702289883e-66	down
HOXA10	HOXA10	4.179459376838	2.59652243645007e-67	4.52664552605238e-66	up
HOXB6	HOXB6	2.81034762372021	2.72150324756204e-67	4.73999485316303e-66	up
ANTXR1	ANTXR1	3.40462934647789	2.83329908222414e-67	4.92999452530654e-66	up
CD82	CD82	2.50163926824631	3.17937403032009e-67	5.52689275614231e-66	up
LMNB1	LMNB1	2.29583895314667	3.27982434638915e-67	5.69607625762799e-66	up
CHST6	CHST6	3.7369288452346	3.35993731255323e-67	5.82965123429474e-66	up
GALNT13	GALNT13	3.38859468705548	3.37535637858367e-67	5.85083182731088e-66	up
SELP	SELP	3.51131752404086	3.70918530590557e-67	6.42337812766043e-66	up
RSPH9	RSPH9	2.03671701422132	3.86508023102061e-67	6.68699255923394e-66	up
COX6A2	COX6A2	-2.92148494185733	3.88337901495682e-67	6.71227693496047e-66	down
C2orf81	C2orf81	2.05527533155647	3.99025807502367e-67	6.89047598206456e-66	up
ILK	ILK	-2.74296061088626	4.03717274710721e-67	6.96488760481053e-66	down
RFTN1	RFTN1	2.68124886176404	4.14023998377617e-67	7.13594058887742e-66	up
CTAGE8	CTAGE8	-4.69169958071226	4.14441567313031e-67	7.13638608063214e-66	down
TNC	TNC	3.84045465858096	4.25676549996858e-67	7.32292293469571e-66	up
PCDHA11	PCDHA11	-3.22105376122961	4.50119782577406e-67	7.73611528207093e-66	down
ENTHD1	ENTHD1	3.22121062308131	4.55831480324593e-67	7.82689718054047e-66	up
SULT1E1	SULT1E1	4.7736788281099	4.64108386311069e-67	7.96151278890306e-66	up
TFPT	TFPT	1.97308046758407	4.70334617818653e-67	8.06073007283181e-66	up
FITM1	FITM1	-2.8771119883173	4.79305547858801e-67	8.20675608166507e-66	down
CENPA	CENPA	3.25164022503875	5.61339104743997e-67	9.60232470443769e-66	up
ANK2	ANK2	3.28306784560427	5.97205403609312e-67	1.02062739614957e-65	up
CEACAM5	CEACAM5	6.76841679103979	6.80907122024824e-67	1.1625835003794e-65	up
BASP1	BASP1	3.09690236225492	7.14305985892719e-67	1.2184413456214e-65	up
RBM14-RBM4	RBM14-RBM4	-2.0270938940753	7.14959819118059e-67	1.2184413456214e-65	down
TWIST1	TWIST1	3.69062534701835	7.88934638792205e-67	1.34325338780527e-65	up
CD79B	CD79B	3.8102369695355	8.04280245985318e-67	1.36810247631751e-65	up
GNAI1	GNAI1	2.55260365011866	8.27303207329637e-67	1.40595240962046e-65	up
SHPK	SHPK	-2.1939611543848	8.62970085259576e-67	1.46519934885918e-65	down
MSRB2	MSRB2	2.06965058019969	9.23981871341402e-67	1.56732790801654e-65	up
CLEC2B	CLEC2B	2.54340148849063	1.06229719285207e-66	1.80027258226781e-65	up
SNX20	SNX20	3.18272460220991	1.20165389148872e-66	2.03454745308007e-65	up
CCIN	CCIN	3.08768686777772	1.21721404547612e-66	2.05897915324827e-65	up
TBC1D2	TBC1D2	2.30554010007055	1.29033160088613e-66	2.18063646613577e-65	up
TRIM74	TRIM74	-2.97994352330169	1.34832122531802e-66	2.27652605030989e-65	down
RGPD2	RGPD2	-4.68198455812221	1.35214205368144e-66	2.28086332721931e-65	down
FCRL3	FCRL3	4.62116790527397	1.43596979781213e-66	2.42002754639606e-65	up
TSSK3	TSSK3	-2.29366824927238	1.44592428907828e-66	2.43455163571423e-65	down
KLHL25	KLHL25	2.15196342049107	1.53738623843363e-66	2.58615904817949e-65	up
CAPSL	CAPSL	3.83308480118837	1.53989737257351e-66	2.58799357320519e-65	up
FRZB	FRZB	3.08797503174734	1.59309249568093e-66	2.67492710472951e-65	up
SLC16A4	SLC16A4	2.86890660383236	1.6602970001045e-66	2.78520172632632e-65	up
TRIL	TRIL	2.74809891932382	1.6847615188376e-66	2.82364170654862e-65	up
PPP1R3G	PPP1R3G	2.715165220837	1.70886766629569e-66	2.86141095078813e-65	up
ANKRD29	ANKRD29	2.81204585450387	1.86134295175724e-66	3.1138609637386e-65	up
CNTN1	CNTN1	3.40817427528179	1.91258905637924e-66	3.19665572744193e-65	up
CD3G	CD3G	3.71437554911591	2.02521906209156e-66	3.38180026335326e-65	up
TFDP1	TFDP1	1.74066362270424	2.55065972348261e-66	4.25505314931136e-65	up
CD7	CD7	3.07832784733604	2.55284503908076e-66	4.25505314931136e-65	up
SEMG1	SEMG1	3.08032440388673	2.56212034232173e-66	4.26660954263413e-65	up
EFNB2	EFNB2	2.46431488448478	2.66807641598267e-66	4.43899690834451e-65	up
HSPE1-MOB4	HSPE1-MOB4	-3.90309789374953	2.69784930714078e-66	4.48443601071996e-65	down
B4GALNT3	B4GALNT3	2.75545756311459	3.00191058605273e-66	4.98530602157782e-65	up
GPR85	GPR85	2.8500578891176	3.35615139929765e-66	5.56852151114797e-65	up
GJB2	GJB2	3.76877235916309	3.40377915014779e-66	5.64240660212851e-65	up
RBM4	RBM4	-2.37627941018519	3.62696063376234e-66	6.0069062568984e-65	down
ITGA11	ITGA11	3.29497140759933	3.90836465262533e-66	6.46708330985725e-65	up
BTN1A1	BTN1A1	2.50157466620196	3.93743846292622e-66	6.50927893989018e-65	up
LAG3	LAG3	2.72984143510105	4.13031820962314e-66	6.82195259681907e-65	up
RMI2	RMI2	2.57417635226487	4.13605380484517e-66	6.8252380631041e-65	up
KCNK1	KCNK1	2.70285951611578	4.14798805963786e-66	6.83873723714775e-65	up
NBPF11	NBPF11	-2.32486577441741	4.15603065557803e-66	6.84580167118631e-65	down
CELSR1	CELSR1	2.70433773653191	5.10241799978978e-66	8.39709585548059e-65	up
PLAT	PLAT	3.38301008800026	5.15119163097452e-66	8.46971201562218e-65	up
RASGEF1B	RASGEF1B	2.34764404825681	5.26979658725758e-66	8.6569120132244e-65	up
HOXD8	HOXD8	2.23393169377216	5.39559984997101e-66	8.85558901502449e-65	up
SPDYE2B	SPDYE2B	-2.41268835595688	5.91542981358243e-66	9.70002703364939e-65	down
THBS2	THBS2	3.79983922021618	6.15409845131882e-66	1.00823170491121e-64	up
CD207	CD207	4.04900067488465	6.1775228090089e-66	1.01116002277201e-64	up
SLC7A6OS	SLC7A6OS	-2.1710900491586	6.40211034403448e-66	1.04698066649569e-64	down
TNFRSF8	TNFRSF8	3.1330036799186	6.54341873622782e-66	1.06913006759281e-64	up
P2RX1	P2RX1	-3.74633020772204	6.57439176811271e-66	1.07322821892005e-64	down
SYT11	SYT11	2.74431417876101	6.63128299993799e-66	1.08154622822623e-64	up
PSCA	PSCA	6.48594989833858	6.70353092533176e-66	1.09235175668778e-64	up
VSNL1	VSNL1	2.93027847689779	7.36808912230859e-66	1.19956968391616e-64	up
DKK4	DKK4	3.50506781053101	7.55863860240384e-66	1.22949355409458e-64	up
HECW1	HECW1	3.54351574915145	7.66505722651755e-66	1.24569145898927e-64	up
ILDR2	ILDR2	2.68645520112828	7.71791378757983e-66	1.25316357738083e-64	up
CTSS	CTSS	3.19762847394083	8.17770753825811e-66	1.32663825406933e-64	up
BGN	BGN	3.29996569713574	8.25874995876586e-66	1.33859347641278e-64	up
SCD	SCD	3.4192072478177	9.27064258478141e-66	1.50126725875154e-64	up
DACT3	DACT3	2.65120909693095	9.45000842176769e-66	1.52895429331939e-64	up
SLC8A1	SLC8A1	2.96634381402157	1.00609239404542e-65	1.62635237220226e-64	up
HLA-DPA1	HLA-DPA1	3.45367935628569	1.01556832839625e-65	1.64021487648252e-64	up
BPNT1	BPNT1	2.08437065162357	1.05383708090851e-65	1.70051407794431e-64	up
TMCC3	TMCC3	2.46527024085682	1.08920631508765e-65	1.75603191577583e-64	up
PIWIL3	PIWIL3	1.63255205350247	1.13807660999608e-65	1.83319891077883e-64	up
CCNB2	CCNB2	2.70298070064732	1.16500870436026e-65	1.87492301908439e-64	up
FKBP7	FKBP7	2.23796784853463	1.24035137117161e-65	1.99441494086535e-64	up
ZG16B	ZG16B	4.53580322974573	1.27032738740866e-65	2.0408134341985e-64	up
SSC5D	SSC5D	2.8426472289745	1.27694002202458e-65	2.04962936751046e-64	up
AKR1B15	AKR1B15	3.0771245767041	1.32158176365202e-65	2.11941695160321e-64	up
CCL7	CCL7	3.2003075084245	1.33838387133209e-65	2.14447470254424e-64	up
SLC43A2	SLC43A2	2.57966552576218	1.47068216311494e-65	2.3543838003188e-64	up
PDE4D	PDE4D	2.49791624654016	1.50825290279014e-65	2.41241013020463e-64	up
ERN2	ERN2	5.79442012708348	1.60217371285206e-65	2.56038602638059e-64	up
HYI	HYI	-2.47715638431588	1.76970135843354e-65	2.82562833899582e-64	down
GUCA1C	GUCA1C	-5.02073665122435	1.85539095687461e-65	2.95985222875145e-64	down
PRR5L	PRR5L	2.72563854553082	1.99764936667808e-65	3.18400491357317e-64	up
CDH11	CDH11	3.37357243841532	2.05933993396077e-65	3.27946284238613e-64	up
IRF4	IRF4	3.83506609774247	2.33383051795081e-65	3.71333837345221e-64	up
CPLX3	CPLX3	-1.70188991607552	2.39033817193187e-65	3.7999285179978e-64	down
PLAU	PLAU	3.30353904638779	2.58247299493471e-65	4.10178666274809e-64	up
CLPSL2	CLPSL2	-3.24913603121077	2.60357223263101e-65	4.13169677126061e-64	down
LY96	LY96	2.87059160626171	2.73382600383316e-65	4.33462507727002e-64	up
F10	F10	3.22802385208773	2.98292208404866e-65	4.72546735019117e-64	up
ADH6	ADH6	3.49203300676137	3.15998306746034e-65	5.00161351198892e-64	up
ADAMTS2	ADAMTS2	3.01560424339895	3.18105812287686e-65	5.03060042383426e-64	up
WDHD1	WDHD1	1.76769582607209	3.68809330226805e-65	5.82737933917774e-64	up
CD96	CD96	3.29105390654017	4.19319083744058e-65	6.61971842950542e-64	up
IL12B	IL12B	2.62572480068759	4.53993782071521e-65	7.16091664223287e-64	up
SDR39U1	SDR39U1	-2.43497371815043	4.66571534501276e-65	7.35294136292755e-64	down
AGR2	AGR2	4.61258098780289	4.80962160636112e-65	7.57317946626507e-64	up
HVCN1	HVCN1	2.56915285474757	4.84350486664712e-65	7.61994573925537e-64	up
PTGER2	PTGER2	2.7857611327951	5.01447844692903e-65	7.88211978827894e-64	up
ADTRP	ADTRP	3.97688511310578	5.43438282015501e-65	8.53479191530896e-64	up
CLCN4	CLCN4	2.35872200625141	5.48636073481155e-65	8.60900257250618e-64	up
CCNA1	CCNA1	3.23937230524697	5.53565733818968e-65	8.67888170285194e-64	up
PRKAR1B	PRKAR1B	2.18106371366943	5.70726186106497e-65	8.9402318645642e-64	up
FAM177B	FAM177B	4.03715996720054	5.87170838679841e-65	9.18992984456129e-64	up
TNFRSF4	TNFRSF4	2.66421939889122	5.94966245998762e-65	9.30394426575574e-64	up
LY9	LY9	3.71205626001223	6.57064843214307e-65	1.0266215534887e-63	up
KIF18A	KIF18A	2.55988287484022	6.80444574178582e-65	1.06223986738521e-63	up
GOLGA8A	GOLGA8A	-3.41459955395583	7.05707368505686e-65	1.10073431844491e-63	down
SAMD14	SAMD14	2.24217256505284	7.41875917808953e-65	1.15615872289508e-63	up
SLC5A1	SLC5A1	3.77477628264731	7.45636201708518e-65	1.16102566860904e-63	up
P2RY10	P2RY10	4.01697090310726	7.60819738553539e-65	1.1836561910306e-63	up
TMEM156	TMEM156	3.34750294296306	9.9612618703563e-65	1.54841526240743e-63	up
PRM1	PRM1	-2.82002122036273	1.0137788527492e-64	1.57451177658866e-63	down
AHNAK2	AHNAK2	3.60962293224498	1.03006540881339e-64	1.59844391974125e-63	up
CD19	CD19	4.74712370405182	1.05313916432062e-64	1.63285866345473e-63	up
GINS1	GINS1	2.36492640256875	1.06637019157685e-64	1.65196701957033e-63	up
LTBP1	LTBP1	3.0641319232579	1.09028240427502e-64	1.68757560247089e-63	up
C3orf70	C3orf70	2.30573487192072	1.09849276393165e-64	1.69884050707188e-63	up
RGS22	RGS22	2.89448094693746	1.1102443443952e-64	1.71555822444375e-63	up
APOBEC3F	APOBEC3F	1.90303396997548	1.24072512604571e-64	1.91555341917803e-63	up
CR2	CR2	6.43280105411396	1.54673480542734e-64	2.38597922821975e-63	up
CXCL5	CXCL5	6.11906578402274	1.57516028693156e-64	2.42777242870721e-63	up
C6orf201	C6orf201	-2.70015789224794	1.72472325645707e-64	2.65604465647801e-63	down
PALLD	PALLD	2.96626140807212	2.01583946923554e-64	3.10173677791664e-63	up
PIK3CG	PIK3CG	3.30932845449874	2.0252264055668e-64	3.11355060393384e-63	up
LTB	LTB	3.8897184144959	2.03853734970815e-64	3.13137212790751e-63	up
TBXAS1	TBXAS1	2.83685923176396	2.04935340514295e-64	3.14533448482681e-63	up
SP140	SP140	3.23102062958939	2.06837253531138e-64	3.17185276500864e-63	up
PRF1	PRF1	2.871607754773	2.09837573536439e-64	3.2151563622261e-63	up
NME8	NME8	3.04456081890257	2.1957412115046e-64	3.36151373035216e-63	up
BAIAP2	BAIAP2	2.23389770077915	2.20487344639538e-64	3.3726603229581e-63	up
SLC22A16	SLC22A16	3.3464865556633	2.26350653223837e-64	3.45944312116767e-63	up
CARD16	CARD16	2.49134755361095	2.31453420031326e-64	3.5344663923979e-63	up
CRABP2	CRABP2	3.66100944109171	2.44903816273688e-64	3.73673176287609e-63	up
CD55	CD55	2.8645617688096	2.46955273973658e-64	3.76487964958335e-63	up
FAM153A	FAM153A	-3.7152674820802	2.48969807278658e-64	3.79241801756069e-63	down
ZNF831	ZNF831	4.01185042285437	2.50975504142559e-64	3.8197758851037e-63	up
TPTE2	TPTE2	2.56937088495434	2.61759280650361e-64	3.98057643980657e-63	up
KCND2	KCND2	3.15590087423499	3.13699079333786e-64	4.76644689516507e-63	up
MYO1A	MYO1A	4.62072535279062	3.24720610851888e-64	4.92980007374975e-63	up
CGB8	CGB8	3.44368694365155	3.66634954509848e-64	5.56149508847661e-63	up
CAMK4	CAMK4	2.82952153740478	3.93615924822355e-64	5.96580276074347e-63	up
FERMT3	FERMT3	2.91238882060727	4.01930265279557e-64	6.08675442465749e-63	up
CCDC96	CCDC96	1.94078336458625	4.05720073582943e-64	6.13530801075483e-63	up
AARD	AARD	2.85500568465515	4.05809976559423e-64	6.13530801075483e-63	up
LAIR2	LAIR2	3.02366200534239	4.13973154255309e-64	6.2535347630375e-63	up
PLEKHO1	PLEKHO1	2.5793194973581	4.74652757031912e-64	7.16422860613701e-63	up
LRRC66	LRRC66	3.10473850608555	4.79243349267768e-64	7.22752925245049e-63	up
ACSL5	ACSL5	2.9516587516997	4.80947123368307e-64	7.24722472582614e-63	up
LRRC37A2	LRRC37A2	-2.65584865731337	4.9582276927843e-64	7.46520595926812e-63	down
WDR62	WDR62	2.18993669353886	5.0128463667748e-64	7.54120851444288e-63	up
SMIM24	SMIM24	3.87672425569217	5.01801084728671e-64	7.54274930824004e-63	up
NUDT1	NUDT1	1.85105905615239	5.02417136426008e-64	7.54578350487141e-63	up
ACSM6	ACSM6	-3.7686263469117	5.03903727462506e-64	7.5618765295815e-63	down
GRN	GRN	2.59638827866375	5.31043432448069e-64	7.96259197723367e-63	up
LAMA3	LAMA3	3.20050464416524	5.48353840889185e-64	8.21538673792695e-63	up
ERVH48-1	ERVH48-1	-2.54906898620774	5.64700784897301e-64	8.45334338476501e-63	down
TNFSF11	TNFSF11	3.96658363771516	6.5220220548445e-64	9.75518865313276e-63	up
RTP4	RTP4	2.43637147822087	7.57870662330465e-64	1.13264050257067e-62	up
S100Z	S100Z	3.27428167839431	7.95699978350337e-64	1.18820182013004e-62	up
VASH2	VASH2	2.53232760074582	8.60540587912362e-64	1.28397448243959e-62	up
NDUFA7	NDUFA7	-2.02467007136113	9.11731196025036e-64	1.35924050156989e-62	down
COX4I2	COX4I2	1.97093294966989	9.16316048915227e-64	1.36495877180193e-62	up
PHC1	PHC1	-2.56113097142364	9.30588491680431e-64	1.38508669456161e-62	down
TMEM92	TMEM92	3.68088375934309	9.3652084780889e-64	1.39277851472509e-62	up
TERT	TERT	2.99440626745018	9.50245602341731e-64	1.41203706227257e-62	up
NLRP7	NLRP7	3.00918710561272	9.53280753862957e-64	1.4153927281072e-62	up
GRAP2	GRAP2	2.72456451752686	9.94382785759468e-64	1.47521706766824e-62	up
CPT1C	CPT1C	2.51768955943708	1.08872113863382e-63	1.61385856010016e-62	up
ADAMTS7	ADAMTS7	2.46839220830092	1.10378724065512e-63	1.63486145937032e-62	up
TSPAN5	TSPAN5	2.38163548617536	1.10569890381982e-63	1.63636252069776e-62	up
VCAN	VCAN	3.78931695685255	1.20719437253118e-63	1.78511908106925e-62	up
SERPINA1	SERPINA1	4.01082715690089	1.22929293532367e-63	1.81632268416274e-62	up
SYT13	SYT13	3.24141983561529	1.23207341902721e-63	1.81895571700467e-62	up
THEM5	THEM5	2.77334544706736	1.23982851921585e-63	1.82892275004651e-62	up
GJC2	GJC2	2.7931691777901	1.25548082755817e-63	1.85051373110476e-62	up
MRPL38	MRPL38	-2.46352873805295	1.28821147059854e-63	1.89722203487181e-62	down
HCN2	HCN2	2.6797684523853	1.39517672984799e-63	2.05309609566807e-62	up
CXCL9	CXCL9	4.6663513140437	1.65692652333252e-63	2.43631052478384e-62	up
GPR153	GPR153	2.47634098516964	1.73114858508928e-63	2.54339233251263e-62	up
EPHB1	EPHB1	2.97704658717017	1.98772121371478e-63	2.91799396224463e-62	up
SGCD	SGCD	3.02484813561717	2.2427366213743e-63	3.28970819389669e-62	up
IQGAP3	IQGAP3	3.69679727014737	2.26249020768945e-63	3.31601340335369e-62	up
B3GNT8	B3GNT8	2.26101120915574	2.35870492211343e-63	3.45425130796323e-62	up
KPNA7	KPNA7	3.58764878094731	2.36289091093412e-63	3.45760213778295e-62	up
FAM20A	FAM20A	2.96507478222671	2.41501130456562e-63	3.53103338255028e-62	up
DCD	DCD	-2.67698996912681	2.4683720475402e-63	3.6061589384192e-62	down
CD109	CD109	2.89902034217544	2.55632062889644e-63	3.73165458471438e-62	up
ANGPT2	ANGPT2	2.59652751705645	2.72353183221451e-63	3.97256228336941e-62	up
ANXA1	ANXA1	3.04492555717982	3.02123537407403e-63	4.40326928359046e-62	up
DCSTAMP	DCSTAMP	3.77426335279262	3.0430787261474e-63	4.43155941110739e-62	up
HLA-B	HLA-B	3.0068742187302	3.06350050045088e-63	4.45773579210976e-62	up
ARHGDIB	ARHGDIB	2.72835983340014	3.28893970111843e-63	4.78195558459502e-62	up
TMEM190	TMEM190	2.87809671461344	3.29918840414123e-63	4.79303144710086e-62	up
TFF3	TFF3	4.49116600089962	3.39466514892752e-63	4.92780953650689e-62	up
PIF1	PIF1	2.47184394776296	3.41616313244114e-63	4.95506846710292e-62	up
HTR3C	HTR3C	3.34420486512346	3.45844111059143e-63	5.01240096680625e-62	up
ARHGEF18	ARHGEF18	-2.41236336246776	3.66550663833049e-63	5.30828298387162e-62	down
C2	C2	2.91276847723524	3.92135039681999e-63	5.67427811987821e-62	up
ODF3L1	ODF3L1	2.91872405628398	3.95572936510078e-63	5.71948234709572e-62	up
GDPD2	GDPD2	3.52221759516625	3.98217043244997e-63	5.75314678337618e-62	up
NUSAP1	NUSAP1	2.61972265957956	4.11748707571784e-63	5.94392864860757e-62	up
BAIAP2L2	BAIAP2L2	3.0218811054066	4.70330827745996e-63	6.78423358660061e-62	up
MYCN	MYCN	3.20594764445085	4.72258294020883e-63	6.80664683581681e-62	up
REN	REN	3.10836740230333	4.74728578934765e-63	6.8368420956787e-62	up
GPR176	GPR176	2.60742005645216	4.96703122781123e-63	7.14765994536058e-62	up
TDO2	TDO2	3.7128543703414	4.99713711016173e-63	7.18530733014415e-62	up
LIPG	LIPG	2.92302358996348	5.50125543538629e-63	7.90393308532078e-62	up
TMEM262	TMEM262	-2.04459926287542	5.5173168405881e-63	7.92076266365911e-62	down
TBX15	TBX15	3.53854908372545	5.54021800443346e-63	7.94737729171408e-62	up
OR8D4	OR8D4	-2.14686173629685	5.84449732626266e-63	8.37726611249828e-62	down
APLNR	APLNR	3.54507374063553	5.90735618672612e-63	8.46070872718369e-62	up
SERTAD1	SERTAD1	2.13895059925292	6.03072015153442e-63	8.63060956171674e-62	up
GOLGA8M	GOLGA8M	-2.31210995117637	6.2511452546414e-63	8.93903957998877e-62	down
CLIP3	CLIP3	2.53690245388397	6.61125671669273e-63	9.44657842076143e-62	up
HOXB5	HOXB5	2.50935451191988	6.80889303141722e-63	9.72134900049834e-62	up
SKAP2	SKAP2	2.22205435035373	6.82676066476987e-63	9.73922676513527e-62	up
CYP24A1	CYP24A1	4.13522032611819	7.09309972825393e-63	1.01112747143451e-61	up
AMN	AMN	4.01753108456176	7.15155522926014e-63	1.01866327729993e-61	up
SNCAIP	SNCAIP	3.28101725303145	7.73600796879646e-63	1.10105150918386e-61	up
PRRX2	PRRX2	3.11671681304894	8.22457916292977e-63	1.16967512248442e-61	up
KRTDAP	KRTDAP	-2.88383923112058	8.40750330224738e-63	1.19475737254557e-61	down
RIBC2	RIBC2	2.90584461227214	8.5611514461524e-63	1.21564346879193e-61	up
HLA-C	HLA-C	2.85897937990232	9.54661637464694e-63	1.35451913639656e-61	up
CLEC18A	CLEC18A	-3.16803982402868	1.09496486945856e-62	1.55237898768841e-61	down
CLCNKA	CLCNKA	-3.06279928590724	1.12612211854597e-62	1.59531047866799e-61	down
SULT1B1	SULT1B1	4.43276669506794	1.14642739713845e-62	1.62281385556086e-61	up
STMN2	STMN2	3.45834925864597	1.17390021737115e-62	1.66041259006737e-61	up
HS3ST3B1	HS3ST3B1	2.43765140690437	1.22930090829825e-62	1.73742466620462e-61	up
ANKRD53	ANKRD53	-2.32329504370524	1.2719632462763e-62	1.79632762950865e-61	down
B3GNT3	B3GNT3	3.29934354762313	1.34182159758097e-62	1.89351710803487e-61	up
CCDC3	CCDC3	2.71989473148366	1.47617673633495e-62	2.08150060236456e-61	up
TTLL3	TTLL3	-1.91354352197616	1.54708739607237e-62	2.17980187019694e-61	down
CLDN11	CLDN11	2.91765979931764	1.59930506617638e-62	2.25163367044832e-61	up
IKZF3	IKZF3	3.34494080319121	1.62262837554897e-62	2.28148377623118e-61	up
SUSD3	SUSD3	2.74641360689863	1.62301184213174e-62	2.28148377623118e-61	up
PDLIM7	PDLIM7	2.63002054977829	1.64989351493423e-62	2.31748342753059e-61	up
VWA3B	VWA3B	2.98026339144838	1.66058795732025e-62	2.33070812068261e-61	up
PGF	PGF	2.371510585265	1.6805405190144e-62	2.35689662628209e-61	up
RCSD1	RCSD1	3.0254774004666	1.69400803148765e-62	2.37395679366478e-61	up
ADAMTS18	ADAMTS18	3.49198768552695	1.77683900091581e-62	2.48812090074437e-61	up
CENPH	CENPH	1.80091211388595	1.89943411919384e-62	2.65774890810088e-61	up
C1QTNF2	C1QTNF2	2.74336597122185	1.93411742692482e-62	2.70420194042336e-61	up
PPT2-EGFL8	PPT2-EGFL8	-2.10706254903422	1.98582122444426e-62	2.7743628118808e-61	down
LGMN	LGMN	2.41379460937461	2.01444989438675e-62	2.81220292535923e-61	up
JAKMIP2	JAKMIP2	2.75853346279625	2.02145428723669e-62	2.8198203832219e-61	up
IGLL1	IGLL1	2.47359102040274	2.06719209282946e-62	2.88141587966083e-61	up
DLL3	DLL3	2.8286103447705	2.08360465236693e-62	2.90207259608722e-61	up
UPP2	UPP2	2.43619954866896	2.17569633740976e-62	3.02802413101077e-61	up
KIAA1549L	KIAA1549L	2.90214294447361	2.2073317775848e-62	3.06970765832365e-61	up
SLC15A3	SLC15A3	2.57246280668388	2.34589523133546e-62	3.25991756860941e-61	up
SLC43A1	SLC43A1	-3.13073553428501	2.48079354002451e-62	3.4447482250127e-61	down
GABRB1	GABRB1	2.5988314303675	2.50070251593704e-62	3.4697485480077e-61	up
PTCRA	PTCRA	2.89793520497767	2.51588532981886e-62	3.48815821450836e-61	up
HOMER1	HOMER1	2.05853720579895	2.5977132829462e-62	3.5988700067463e-61	up
SPDYE3	SPDYE3	1.64670176459166	2.68505063426848e-62	3.71704046011423e-61	up
NUDT10	NUDT10	2.79023451736609	2.72169762831394e-62	3.76491172305416e-61	up
HAS2	HAS2	3.55280688815909	2.77953757762784e-62	3.8420042176953e-61	up
TFAP2A	TFAP2A	2.93976071600646	2.79681101387708e-62	3.86294943523978e-61	up
IGSF21	IGSF21	2.71911558543942	3.01790523277866e-62	4.16516647960315e-61	up
PAIP2B	PAIP2B	-3.41937569930354	3.09505662812753e-62	4.26841344823826e-61	down
SPACA3	SPACA3	-3.71323896983244	3.19089962004851e-62	4.39726242647835e-61	down
ORC6	ORC6	2.21202780929659	3.50355666012362e-62	4.8244743185285e-61	up
DEFA1	DEFA1	-2.96217017543858	3.60890356063784e-62	4.96578588124624e-61	down
HYPK	HYPK	-2.16184210035346	3.65549062084207e-62	5.0260926890944e-61	down
XXYLT1	XXYLT1	1.86191302592498	4.13759933952365e-62	5.68467456768038e-61	up
TMPRSS6	TMPRSS6	3.19883078683583	4.25714234897066e-62	5.84450786085512e-61	up
F5	F5	3.76564623202019	4.2774177619198e-62	5.86630620769871e-61	up
GRAMD1B	GRAMD1B	2.7864725928428	4.27946039632868e-62	5.86630620769871e-61	up
CD300LF	CD300LF	3.46102609054361	4.50968873774634e-62	6.17725634768893e-61	up
CCDC74A	CCDC74A	2.09177663679677	4.84438156849487e-62	6.63072452403001e-61	up
TWSG1	TWSG1	2.24950177859791	5.08351113988331e-62	6.9528082542338e-61	up
COL23A1	COL23A1	2.70199574405708	5.3536685578224e-62	7.31681423754002e-61	up
PLGLB2	PLGLB2	-3.53033248903626	5.36146275478751e-62	7.32197364817983e-61	down
RUNX2	RUNX2	2.68757992398677	5.39979432076346e-62	7.36879797270927e-61	up
CENPU	CENPU	2.25391659894523	5.54281306367956e-62	7.55830601752352e-61	up
KPNA2	KPNA2	2.2770177695342	5.59962356978881e-62	7.63006299135471e-61	up
ABCB1	ABCB1	3.10326696864952	5.89198924236659e-62	8.02244095795475e-61	up
AGMAT	AGMAT	2.53048385906437	5.95471503603933e-62	8.10179227233491e-61	up
TBXA2R	TBXA2R	1.97613081461939	6.06067485416081e-62	8.23980406664937e-61	up
FBN1	FBN1	3.25880442636128	6.5749187745369e-62	8.9322796595461e-61	up
CRTAM	CRTAM	3.33187453332688	7.32828255604843e-62	9.94833469493966e-61	up
E2F2	E2F2	3.30971766289785	7.53241696197783e-62	1.02178385862481e-60	up
C9orf50	C9orf50	2.3726353832231	7.54661038162339e-62	1.02294752925904e-60	up
CCDC110	CCDC110	-2.73363602017022	7.65152899324696e-62	1.03639817991802e-60	down
XRCC4	XRCC4	2.14728835686415	7.8983890299516e-62	1.06904050035407e-60	up
SGCB	SGCB	2.14983534982086	8.22040552960669e-62	1.11179916806514e-60	up
NBPF12	NBPF12	-2.52442368631714	9.01170340927745e-62	1.21791700823603e-60	down
HOXA1	HOXA1	2.90323773905831	9.1662370607292e-62	1.23788366769729e-60	up
SYTL3	SYTL3	2.46671856216811	1.01895506224837e-61	1.37506098696598e-60	up
SRGN	SRGN	2.9740919654672	1.03543533712825e-61	1.39626654121409e-60	up
TCEAL7	TCEAL7	2.47456832587569	1.04441833426943e-61	1.40733825545269e-60	up
MOXD1	MOXD1	3.30555758130464	1.06325797215934e-61	1.43166546465623e-60	up
SHF	SHF	2.05385512868552	1.07010833220503e-61	1.43982522866405e-60	up
BICD1	BICD1	2.10584416727091	1.10395547466337e-61	1.48427017250312e-60	up
P2RY14	P2RY14	3.34623987369502	1.12427575235591e-61	1.51047608085692e-60	up
CALML6	CALML6	-2.59699472419619	1.17417014007092e-61	1.57634720794489e-60	down
FERMT1	FERMT1	2.91514179771111	1.24233376048132e-61	1.66663007720536e-60	up
LAYN	LAYN	2.32843964878798	1.34471142781182e-61	1.80264553288269e-60	up
CARD17	CARD17	1.91825443942652	1.3784854540796e-61	1.84656235311928e-60	up
CRYBB1	CRYBB1	2.9378769773174	1.39570249605793e-61	1.86825187899952e-60	up
RNF175	RNF175	2.74800498675327	1.43597108806853e-61	1.92074311912133e-60	up
ATP1A3	ATP1A3	3.23161088181666	1.44670433552638e-61	1.93368008691267e-60	up
ETV7	ETV7	2.72821287357511	1.47415081052379e-61	1.96892078197379e-60	up
PLXDC2	PLXDC2	2.98725399625209	1.48376022516209e-61	1.98030357377311e-60	up
ADHFE1	ADHFE1	-2.69916598430947	1.68053060247634e-61	2.24128158974479e-60	down
GNG13	GNG13	3.2137111129191	1.69345430908951e-61	2.25686544279391e-60	up
ALB	ALB	-5.42625491973864	1.79519196422692e-61	2.39070228101506e-60	down
DKK1	DKK1	4.55856543529196	2.03589594980072e-61	2.70927336840538e-60	up
CETP	CETP	2.87424569862491	2.31119089920221e-61	3.07337779574204e-60	up
UTS2	UTS2	3.00057176957279	2.65318039601166e-61	3.5255755254953e-60	up
VSTM4	VSTM4	2.48431861604854	2.68255459369729e-61	3.56201017405082e-60	up
GALNTL6	GALNTL6	3.39916965658304	2.7929470975284e-61	3.70589295140367e-60	up
WBP1	WBP1	-2.32979802522195	3.08178934015127e-61	4.0861745414029e-60	down
TCN2	TCN2	2.24291590252966	3.0885654878925e-61	4.09218080424914e-60	up
CATSPER1	CATSPER1	3.25174113190927	3.13981060231547e-61	4.15705447332727e-60	up
PNPLA7	PNPLA7	-1.78632196788302	3.21356542616016e-61	4.2516147373846e-60	down
APOE	APOE	3.5259485821756	3.22652095154081e-61	4.26565737991078e-60	up
CFAP54	CFAP54	2.81644024551497	3.26362985552724e-61	4.31158873879588e-60	up
TNFSF18	TNFSF18	3.50105123194828	3.33402178759665e-61	4.40139195119099e-60	up
SAMD9	SAMD9	2.52485651977192	3.36482338764048e-61	4.43883797798945e-60	up
SLC39A5	SLC39A5	-4.72793333005707	3.4275717605063e-61	4.51834314999304e-60	down
NXPH3	NXPH3	2.79513149205735	3.43927446158496e-61	4.5304918395629e-60	up
SAA2-SAA4	SAA2-SAA4	4.06233232609593	3.51263104647518e-61	4.62377979802636e-60	up
ZNF662	ZNF662	-1.73816676256519	3.59347990558773e-61	4.72678822527056e-60	down
SRGAP2B	SRGAP2B	-2.3381856599525	3.65502127926572e-61	4.80426967284725e-60	down
IL5RA	IL5RA	3.25209571424953	3.99739189870118e-61	5.25050364892127e-60	up
CHRM4	CHRM4	3.00212371958112	4.38488700426035e-61	5.75532215011635e-60	up
SERTAD3	SERTAD3	1.94244488651944	4.65406949935449e-61	6.10423600714472e-60	up
CLDN18	CLDN18	6.16446113293	4.99396241940422e-61	6.54532427026663e-60	up
GLDC	GLDC	2.90626375960561	5.1831431123409e-61	6.78838973548717e-60	up
KCNMB3	KCNMB3	-1.93909183476847	5.31557898499534e-61	6.95684036987393e-60	down
LYPD5	LYPD5	2.69723273346763	5.4456416309662e-61	7.12194538642801e-60	up
SPNS3	SPNS3	2.32045401936402	5.81174701028463e-61	7.59529462219264e-60	up
PLD4	PLD4	3.19994666431857	6.13127651272889e-61	8.00713946300323e-60	up
ATOX1	ATOX1	1.85517761051733	6.42433793760961e-61	8.383853047806e-60	up
IL11	IL11	3.39520685959569	6.49306477096086e-61	8.46747702200179e-60	up
NUTM2D	NUTM2D	-2.31236650801497	6.61274009845257e-61	8.61737475776888e-60	down
LRCH2	LRCH2	2.45304240571243	7.57882870636396e-61	9.86927100589983e-60	up
HLA-DOB	HLA-DOB	3.47623991017982	7.62851116287552e-61	9.92687259751902e-60	up
ZWINT	ZWINT	2.13360963524837	8.20646062995675e-61	1.06713276057496e-59	up
CD163L1	CD163L1	2.79193359178624	8.3678992918824e-61	1.08734942439025e-59	up
GPSM3	GPSM3	2.52386310205559	8.50448387434238e-61	1.10430995882231e-59	up
WDR54	WDR54	1.87865949060978	8.88320494610784e-61	1.15266543951704e-59	up
RASAL1	RASAL1	2.88846652692362	9.11194910191804e-61	1.181505257927e-59	up
HLA-F	HLA-F	2.55522683860682	9.36591448686287e-61	1.2135720492295e-59	up
ZNF487	ZNF487	1.56385897829844	9.48464450448894e-61	1.22808282574826e-59	up
DLEU7	DLEU7	2.78099823261617	9.7649038486299e-61	1.26347314143707e-59	up
LGR5	LGR5	3.80820061848434	1.00409342550759e-60	1.29826643193025e-59	up
CCZ1	CCZ1	-2.16438742080415	1.0281244365278e-60	1.32839510529528e-59	down
ALOX12	ALOX12	2.00510025355789	1.05216974810191e-60	1.3584995372729e-59	up
FADS2	FADS2	2.73571502663279	1.06574190631335e-60	1.375048587055e-59	up
C4orf51	C4orf51	1.33299215559209	1.08329101621528e-60	1.39670175041826e-59	up
SMCO2	SMCO2	2.67229046432556	1.13184974706921e-60	1.4582771352268e-59	up
GDF3	GDF3	2.21394804949551	1.15702027779873e-60	1.48965338663867e-59	up
MORN3	MORN3	1.82305091095146	1.18629368643642e-60	1.52626400985161e-59	up
BCL2A1	BCL2A1	3.61690760481976	1.18896565596844e-60	1.52862218210537e-59	up
ULBP2	ULBP2	2.73265836467355	1.21496850460584e-60	1.56095177834338e-59	up
HOXA3	HOXA3	2.35981709226563	1.24057501543668e-60	1.59272696485028e-59	up
CEACAM21	CEACAM21	2.94433547435586	1.2462188371941e-60	1.59884611098606e-59	up
RARB	RARB	2.25415137214441	1.2876370156716e-60	1.65082133367384e-59	up
ARL17B	ARL17B	-2.5224770508228	1.31738332167174e-60	1.68776999678029e-59	down
LRP8	LRP8	2.26081428797593	1.3487321042285e-60	1.72671830462649e-59	up
FZD10	FZD10	2.61275897081403	1.41431402225061e-60	1.80940820627539e-59	up
RUNX3	RUNX3	2.96726645568004	1.41764476108724e-60	1.81239664964823e-59	up
SOX30	SOX30	2.62762531633209	1.42941775025434e-60	1.82616637967276e-59	up
ACRV1	ACRV1	2.41342472568946	1.47546193847857e-60	1.88366962825526e-59	up
KLK8	KLK8	4.85039240051653	1.48539404011844e-60	1.89502161224634e-59	up
RILPL2	RILPL2	1.91930372640844	1.49622584695404e-60	1.90750472216996e-59	up
ELOVL6	ELOVL6	2.32188395647061	1.56996536767013e-60	2.00011392085416e-59	up
ZNF709	ZNF709	-2.00477725988697	1.71236549725142e-60	2.18000521515908e-59	down
MYH7	MYH7	-3.92728231391671	1.8287354220303e-60	2.32652946358575e-59	down
B3GNT6	B3GNT6	5.04280093836092	1.85562609050662e-60	2.35909254130143e-59	up
CACNG4	CACNG4	3.95818372606975	1.89513271167886e-60	2.40763791780792e-59	up
CCL19	CCL19	5.41710209177802	1.91699612343694e-60	2.43371675099471e-59	up
GOLGA8J	GOLGA8J	-2.21117756508017	2.00663288824427e-60	2.54574080487703e-59	down
FABP3	FABP3	2.60173930882981	2.04075815242164e-60	2.58723256929837e-59	up
CDC42EP2	CDC42EP2	2.2099332415246	2.0868054694605e-60	2.64377065665031e-59	up
DRAXIN	DRAXIN	2.74053326702161	2.27778090933391e-60	2.88371178639647e-59	up
AIF1	AIF1	2.87407366226585	2.3457589778671e-60	2.96771090685992e-59	up
HTR2A	HTR2A	3.19455285453803	2.37450321973367e-60	3.00199164865427e-59	up
LGALS1	LGALS1	2.82018227251502	2.3780937568068e-60	3.00444605142207e-59	up
ISL2	ISL2	2.91284023541244	2.42983004963967e-60	3.06768148609394e-59	up
HOXA13	HOXA13	4.82683063473135	2.6604520191909e-60	3.35651765135871e-59	up
VDR	VDR	2.29066225573201	2.70052951179549e-60	3.40472295127269e-59	up
UMOD	UMOD	-3.89783569968572	2.90774657889598e-60	3.66343894704889e-59	down
KCNS1	KCNS1	3.55875657527366	3.36954973761125e-60	4.24232599307544e-59	up
COL11A1	COL11A1	4.94579124393357	3.42912031524415e-60	4.31434488281201e-59	up
CLEC11A	CLEC11A	2.33801549196608	3.45529943659871e-60	4.34428192794723e-59	up
FEZ1	FEZ1	2.18740554767825	4.11644854984054e-60	5.17196273662034e-59	up
TPPP3	TPPP3	2.65769388955217	4.25446386576477e-60	5.34168316378377e-59	up
TSPAN18	TSPAN18	2.44318372490559	4.27810535275522e-60	5.36766689507539e-59	up
LST1	LST1	2.86028339276685	4.2990470531501e-60	5.39022981516095e-59	up
AGR3	AGR3	3.69676590953509	4.57358756726269e-60	5.73051019947674e-59	up
CD83	CD83	2.67500239939443	4.61421561780641e-60	5.77744193300325e-59	up
KIF14	KIF14	3.0120389911843	4.61807748835103e-60	5.7783060221689e-59	up
HLA-G	HLA-G	3.28772111031621	4.6516536087363e-60	5.81632295428675e-59	up
TMEM132A	TMEM132A	2.3749197827803	4.79943869386282e-60	5.9969941100681e-59	up
CD180	CD180	3.69371964810268	4.91805008108754e-60	6.14098947068216e-59	up
CFAP45	CFAP45	2.69601135719344	5.07853302681401e-60	6.33703525222586e-59	up
NHLRC4	NHLRC4	2.33702767333228	5.16343556811335e-60	6.4385673634421e-59	up
CPXM1	CPXM1	3.43351234291206	5.70024262435183e-60	7.10307935228739e-59	up
CEACAM20	CEACAM20	3.21834915702165	5.82550430146284e-60	7.2542062449795e-59	up
TMEM158	TMEM158	2.55255321364279	6.60181364902234e-60	8.21528968974652e-59	up
ALG9	ALG9	-2.0459903941826	6.61471226722796e-60	8.22572205353986e-59	down
HSPB2-C11orf52	HSPB2-C11orf52	-3.00711498029333	6.70652248582816e-60	8.33420372761374e-59	down
ARSI	ARSI	2.98522283692141	7.45579641676243e-60	9.25901152832842e-59	up
TAGAP	TAGAP	3.16927374256905	7.55438780575871e-60	9.37505701943543e-59	up
NCAPG	NCAPG	2.7990943622315	8.30949305104556e-60	1.03051289587439e-58	up
ISLR2	ISLR2	2.763071163231	8.5678347187315e-60	1.06182865922347e-58	up
ANXA2R	ANXA2R	2.2140570430701	8.87756056710671e-60	1.09946565881407e-58	up
CD248	CD248	2.48273997400443	8.90606795864689e-60	1.10224691624069e-58	up
CCDC170	CCDC170	2.99972610977409	9.17281523833927e-60	1.13448980320478e-58	up
NAT1	NAT1	1.96828457249525	9.47394006368764e-60	1.17093785671819e-58	up
SERPIND1	SERPIND1	3.63503770000806	9.71113490056907e-60	1.19944037707503e-58	up
OXTR	OXTR	2.78104232919039	1.01299936124648e-59	1.25032671837319e-58	up
C6orf118	C6orf118	2.66474200284371	1.06776378934809e-59	1.31702916143152e-58	up
CENPL	CENPL	1.70860699239638	1.07622181131156e-59	1.32656352899012e-58	up
HRNR	HRNR	-2.76422716093584	1.09129138465816e-59	1.34422896860733e-58	down
TMEM114	TMEM114	2.35903815511516	1.10519206917893e-59	1.36043169704741e-58	up
CYP51A1	CYP51A1	-2.65782752343857	1.11275080527333e-59	1.36881122015324e-58	down
CD300A	CD300A	2.67256367993959	1.11584489863952e-59	1.37169111763932e-58	up
TNFSF13B	TNFSF13B	2.58359326525941	1.22542052014666e-59	1.50537498557194e-58	up
ATP6AP2	ATP6AP2	2.1668177729138	1.37346972973732e-59	1.68610994180287e-58	up
MOGAT3	MOGAT3	3.57127417967891	1.37696110154513e-59	1.68925773386863e-58	up
NPIPA8	NPIPA8	-4.6344056793778	1.43442060481614e-59	1.75856491107271e-58	down
PTGES	PTGES	3.30125685345056	1.44410790911755e-59	1.76925069860817e-58	up
AHR	AHR	2.44619447077646	1.55001944507684e-59	1.89773214048454e-58	up
UCN2	UCN2	3.0670295325063	1.65123423796063e-59	2.02029451626372e-58	up
EFCAB11	EFCAB11	1.65081993214446	1.70120788518757e-59	2.08004062096289e-58	up
LCP1	LCP1	3.12823058537334	1.77122172534574e-59	2.16419298406095e-58	up
FCRL4	FCRL4	2.71148419124103	1.79436798316714e-59	2.1910050882935e-58	up
MYO16	MYO16	2.7072024424006	1.79911543949446e-59	2.1953305476698e-58	up
HCAR1	HCAR1	3.49022882116983	1.8373434129298e-59	2.24047672669043e-58	up
TMEM176B	TMEM176B	2.87575725397324	1.87240299401362e-59	2.28170152140068e-58	up
CD74	CD74	3.24092000466576	1.88652344024224e-59	2.29737192742869e-58	up
LY86	LY86	3.14081467457697	1.89213833418256e-59	2.30267041898049e-58	up
ARL11	ARL11	2.91908821190598	1.94005437114709e-59	2.35940657767408e-58	up
SFRP2	SFRP2	4.35632464749214	2.02355536262967e-59	2.45931498308121e-58	up
HAUS7	HAUS7	-1.83031960708935	2.27697026908485e-59	2.76545629081252e-58	down
NIM1K	NIM1K	2.54900147710955	2.31015207367503e-59	2.80388744025395e-58	up
SLC45A1	SLC45A1	2.13041980025186	2.39335721150391e-59	2.90294152324755e-58	up
GSDMC	GSDMC	3.37390353222513	2.51486749638686e-59	3.0482938156471e-58	up
MKNK1	MKNK1	-2.60410460491718	2.58846662299465e-59	3.13541788149711e-58	down
RAP2B	RAP2B	2.05144099797426	2.85539109845479e-59	3.45644618150494e-58	up
RGS13	RGS13	3.48641730497732	3.13268055394785e-59	3.78958660901872e-58	up
DPEP2	DPEP2	2.91413684611572	3.18695355979931e-59	3.85268214680981e-58	up
NRIP3	NRIP3	2.31132555967918	3.25601568246128e-59	3.9335605903899e-58	up
NAP1L5	NAP1L5	2.24215916540301	3.2757844152799e-59	3.95482044251618e-58	up
BCKDHA	BCKDHA	-2.12904598225368	3.55472199420165e-59	4.2887367741964e-58	down
VSTM1	VSTM1	3.19820109441409	3.74542542333966e-59	4.5158279525084e-58	up
ANGPTL5	ANGPTL5	2.8763604979636	3.85484245360409e-59	4.64467723675656e-58	up
HEATR4	HEATR4	2.03809239702052	4.17832774541349e-59	5.03111532491362e-58	up
MME	MME	3.45028657798368	4.29879521477013e-59	5.17275107151138e-58	up
PTGS1	PTGS1	2.48071631169416	4.44916365022713e-59	5.35015599866917e-58	up
KCNIP1	KCNIP1	3.42208722312699	4.52072374046471e-59	5.43262170869301e-58	up
SLAMF6	SLAMF6	3.39252294879941	4.53341339969588e-59	5.44427984941724e-58	up
ZNF296	ZNF296	2.02074417124835	4.55350795749119e-59	5.4648094841617e-58	up
ZNF385A	ZNF385A	2.26940928190968	4.55850529850986e-59	5.4672053672319e-58	up
DAZL	DAZL	2.72980767400181	4.80619268161927e-59	5.76047488643025e-58	up
CXCL10	CXCL10	4.25551308279974	4.99189003694747e-59	5.97910931578627e-58	up
SRMS	SRMS	3.5286547745398	5.35435621829534e-59	6.4090447821882e-58	up
ECM2	ECM2	2.72963512542234	5.53763022819254e-59	6.62406746534548e-58	up
CCNJL	CCNJL	2.56048329141898	5.61865305756671e-59	6.71657620752954e-58	up
PARPBP	PARPBP	1.97072469029498	5.74697641406221e-59	6.86546992205805e-58	up
ITGAD	ITGAD	3.27326130489092	6.14848895481747e-59	7.34031269848393e-58	up
PTGS2	PTGS2	3.49387761758083	6.31349040427919e-59	7.53236202915247e-58	up
ASIC1	ASIC1	2.23342390125978	6.36538206062847e-59	7.58930172647444e-58	up
ZNF416	ZNF416	1.64444670218934	6.76836719590629e-59	8.06449402060306e-58	up
SLC9A4	SLC9A4	4.93012041218544	7.14300921561982e-59	8.50531646340927e-58	up
ADAMDEC1	ADAMDEC1	4.04797443252636	7.20881063265102e-59	8.57806088214476e-58	up
CD22	CD22	3.53639184975289	7.3496941916426e-59	8.73999535139327e-58	up
PDCD1	PDCD1	3.0363215085386	7.45462786324481e-59	8.85899611301983e-58	up
GSTA2	GSTA2	-5.01869427939278	7.57551458410857e-59	8.99678778965385e-58	down
FLYWCH2	FLYWCH2	1.75641671863247	9.25591703792735e-59	1.09852961952417e-57	up
KLF15	KLF15	-3.00195559419239	9.27185271427474e-59	1.0997045100824e-57	down
S100A16	S100A16	2.60846439585768	9.35869771296916e-59	1.10928272566605e-57	up
SBSN	SBSN	-3.31964149820699	9.79570956831164e-59	1.16032663794214e-57	down
ADAM22	ADAM22	2.46633708982386	1.01917331796845e-58	1.20645220966531e-57	up
PTF1A	PTF1A	-5.13782192760767	1.02455050560506e-58	1.21202994228006e-57	down
PLA2G2C	PLA2G2C	2.06206570749841	1.02633149943131e-58	1.21334894592081e-57	up
GFI1B	GFI1B	3.0743185323432	1.06339492704524e-58	1.25635076400196e-57	up
FAM13A	FAM13A	-1.70745920162417	1.10193626272373e-58	1.30104179094627e-57	down
ZPLD1	ZPLD1	3.75267915653833	1.12322434118289e-58	1.32531742536722e-57	up
EGR4	EGR4	3.28484320412184	1.13907236066884e-58	1.34314694282621e-57	up
AQP5	AQP5	4.57345203465303	1.1887801438638e-58	1.40085360031764e-57	up
RAB43	RAB43	-2.48673897785902	1.30022974953406e-58	1.53119493064069e-57	down
MAGED4	MAGED4	-4.50765091503994	1.31988183206005e-58	1.55333379951357e-57	down
PRR5-ARHGAP8	PRR5-ARHGAP8	-2.48201018949378	1.33059396790185e-58	1.56492969058979e-57	down
SLC7A7	SLC7A7	2.47667425540774	1.3420654508029e-58	1.57740312146627e-57	up
PXDN	PXDN	2.63056880082035	1.46977924637696e-58	1.7263983436812e-57	up
NKX2-4	NKX2-4	0.838332814066948	1.502689205724e-58	1.76391700707989e-57	no diff
TRHDE	TRHDE	-3.77666495722231	1.50749827356515e-58	1.76842263669092e-57	down
SPATA17	SPATA17	2.18978819120544	1.64244062568808e-58	1.92548155204539e-57	up
NPHP3	NPHP3	-2.22006512997229	1.65772447082095e-58	1.94214947970521e-57	down
ADAMTSL2	ADAMTSL2	2.68847868200212	1.85349608119136e-58	2.17011514184731e-57	up
MATK	MATK	2.65910088407325	1.97885453745864e-58	2.31539961229425e-57	up
SDS	SDS	3.45627222280588	2.11658770785578e-58	2.47496757777385e-57	up
CCDC102B	CCDC102B	2.24976992294863	2.25289988479726e-58	2.63267030796899e-57	up
PRND	PRND	3.37526868601867	2.26250067821662e-58	2.64219470229169e-57	up
FCRL2	FCRL2	4.37917429714372	2.28527468938736e-58	2.66708099239327e-57	up
CXorf65	CXorf65	2.93264695194125	2.42394371248405e-58	2.82710669360016e-57	up
SLC37A1	SLC37A1	2.07505851483462	2.43968430781062e-58	2.84364483171426e-57	up
JUP	JUP	1.60613623876454	2.62391188699608e-58	3.05642114816461e-57	up
TRIM46	TRIM46	2.4614478881782	2.66221734677393e-58	3.09905914527332e-57	up
PTPN7	PTPN7	2.86569809531336	2.67078244852152e-58	3.10704435805652e-57	up
MR1	MR1	2.10891372201008	2.67528312908403e-58	3.11029406800593e-57	up
RABIF	RABIF	1.66293977691652	2.76587287214635e-58	3.21356326433432e-57	up
PLEKHA2	PLEKHA2	1.48739795360314	2.84860666757444e-58	3.30757911216514e-57	up
NAAA	NAAA	2.08697316493453	3.07303857240361e-58	3.56589915363369e-57	up
DOCK11	DOCK11	2.51005148016958	3.347952356769e-58	3.88243131989928e-57	up
ORAI2	ORAI2	2.12292208310029	3.36892119691283e-58	3.90426249143498e-57	up
ESCO2	ESCO2	2.65452555669906	3.42172789648637e-58	3.96293953071765e-57	up
GNLY	GNLY	2.95774799437479	3.43019370385736e-58	3.97022038734901e-57	up
XCR1	XCR1	4.00981333790894	3.4422143279504e-58	3.98160384930796e-57	up
ARHGAP20	ARHGAP20	2.599343144423	3.69756349046737e-58	4.27425200947555e-57	up
COL16A1	COL16A1	2.65477060706783	3.83357916466399e-58	4.4286712252282e-57	up
GM2A	GM2A	2.26127982262639	4.08619765401143e-58	4.71751260207733e-57	up
CRTAC1	CRTAC1	2.73084475743467	4.27654744170039e-58	4.93414447706762e-57	up
TNFSF15	TNFSF15	2.89124934580353	4.76309406744267e-58	5.4920283367513e-57	up
CRLF2	CRLF2	2.83447283819907	4.81763401011698e-58	5.55140141659147e-57	up
KIF18B	KIF18B	3.30683948660739	4.8264322530088e-58	5.55802419629042e-57	up
ARPC1B	ARPC1B	2.35196604918015	5.06234869463787e-58	5.82601822608419e-57	up
TNFRSF13C	TNFRSF13C	3.7041558622536	5.13624351660698e-58	5.90732855969356e-57	up
MLLT3	MLLT3	2.06677902779928	5.17685930828177e-58	5.95028535509636e-57	up
CRYBA4	CRYBA4	2.07216801548105	5.40531726179464e-58	6.20895774750156e-57	up
NOG	NOG	3.07528698095273	5.53997463351332e-58	6.35962557488001e-57	up
LILRB4	LILRB4	3.18806875356631	5.76090764218177e-58	6.60908157589845e-57	up
PHYHIP	PHYHIP	2.21213737717983	6.090084933045e-58	6.98232645124064e-57	up
OR4D5	OR4D5	-1.93747403666204	6.09959671791842e-58	6.98883352245521e-57	down
CD40LG	CD40LG	3.52209714932758	6.83598986519068e-58	7.82765954519446e-57	up
MRC2	MRC2	2.80154003150404	7.69809149887186e-58	8.80928586221404e-57	up
S100A2	S100A2	4.05978554316215	7.74824613740689e-58	8.86111413253476e-57	up
ASGR1	ASGR1	2.33215838962144	8.2720234473137e-58	9.45418589480307e-57	up
PCED1B	PCED1B	2.26989879344171	8.31276422524268e-58	9.49479239219254e-57	up
FOLR2	FOLR2	3.02794745427976	8.38687045889297e-58	9.5734339611599e-57	up
SLC35E4	SLC35E4	1.74870030537495	8.67565358929889e-58	9.89687270443627e-57	up
IBSP	IBSP	3.73496830440051	8.96377634436266e-58	1.02191537823278e-56	up
IMMP1L	IMMP1L	1.54763861923154	9.35083108723271e-58	1.06537486396001e-56	up
IL13RA2	IL13RA2	3.67028071114589	9.50478542312162e-58	1.08164824956615e-56	up
CDR2L	CDR2L	2.23467223052912	9.50553764164782e-58	1.08164824956615e-56	up
CSF2RA	CSF2RA	3.02775956184056	9.7325233629386e-58	1.10678595896389e-56	up
YJEFN3	YJEFN3	-2.52696679459084	1.06598347553117e-57	1.21148390250947e-56	down
AGAP6	AGAP6	-2.2899460378564	1.07479129660388e-57	1.22073240907291e-56	down
MCHR1	MCHR1	2.62872003846606	1.07835488813203e-57	1.22401678205541e-56	up
TYROBP	TYROBP	2.84949209679955	1.22846244669649e-57	1.39353230721772e-56	up
CSDC2	CSDC2	-3.64593402125828	1.23510888092897e-57	1.40019997465862e-56	down
TMEM54	TMEM54	2.1411146304355	1.33944453366986e-57	1.51753734542273e-56	up
FER1L6	FER1L6	5.46038062557452	1.34092816485424e-57	1.51827404023086e-56	up
PPP2R2C	PPP2R2C	3.37630803087259	1.39606680402673e-57	1.57972329414652e-56	up
RNF19B	RNF19B	1.99378391706364	1.43719284537758e-57	1.62525010906821e-56	up
BPI	BPI	3.03540375981765	1.46676671337049e-57	1.65766476328682e-56	up
MCM6	MCM6	1.92401255523669	1.5465583792277e-57	1.74675762881403e-56	up
SLC25A45	SLC25A45	-2.54694029072904	1.54869608368543e-57	1.74808830561221e-56	down
ARHGAP25	ARHGAP25	2.4693645873053	1.67737388061242e-57	1.89216082705864e-56	up
WDR92	WDR92	-1.62692347188308	1.68790934202969e-57	1.90286710353323e-56	down
MYL10	MYL10	1.46694069124513	1.71469737631583e-57	1.93187116893765e-56	up
LYZ	LYZ	4.09753459031722	1.83529081092203e-57	2.06646032097512e-56	up
INS-IGF2	INS-IGF2	-3.82758246197842	1.84522686693732e-57	2.07636461160371e-56	down
CRYGN	CRYGN	2.89094577952802	2.05261031630985e-57	2.30829967546499e-56	up
MAP4K1	MAP4K1	2.66020024499061	2.07372443796764e-57	2.33060529370107e-56	up
RFX2	RFX2	2.10621552098644	2.17040079728786e-57	2.43775349722505e-56	up
MRC1	MRC1	3.51049165470756	2.17899733711774e-57	2.44578486998506e-56	up
ANGPTL2	ANGPTL2	2.57048493005695	2.18023637548344e-57	2.44578486998506e-56	up
CLEC17A	CLEC17A	3.79166176126852	2.21650448056112e-57	2.48494022319154e-56	up
FNDC1	FNDC1	3.31385935272721	2.40390083947581e-57	2.69337426159719e-56	up
N4BP3	N4BP3	1.8113232792315	2.45662720086036e-57	2.75075810358169e-56	up
S100A10	S100A10	2.52194701755151	2.50452558082471e-57	2.80266873657645e-56	up
DHRS9	DHRS9	4.51403623417593	2.82569861975185e-57	3.1601336681792e-56	up
SCART1	SCART1	-2.47135595653893	3.07416283423804e-57	3.43589561436495e-56	down
LINC00634	LINC00634	2.24007316005003	3.08500557690772e-57	3.44590015941784e-56	up
CC2D2A	CC2D2A	1.55526294166544	3.28672848895885e-57	3.66897178994193e-56	up
SLC22A3	SLC22A3	2.89612983929555	3.34128073718372e-57	3.72758435211347e-56	up
HOXB8	HOXB8	3.34504437424042	3.48084277096148e-57	3.88090536116133e-56	up
ARL13A	ARL13A	2.17298781804137	3.61575038406491e-57	4.02885262977948e-56	up
B4GALNT1	B4GALNT1	2.16098081084007	3.63695780586722e-57	4.0500059478783e-56	up
TRPC7	TRPC7	2.52937314209317	4.08872032381798e-57	4.54855637831935e-56	up
CCR7	CCR7	3.65639916793685	4.08965602573669e-57	4.54855637831935e-56	up
CD200R1	CD200R1	2.8671031663348	4.1922573195382e-57	4.65982573809316e-56	up
SYTL2	SYTL2	2.43450964533583	4.27942642589695e-57	4.75381650164577e-56	up
S100A3	S100A3	2.67543158378498	4.559868746992e-57	5.0622601360573e-56	up
TMEM169	TMEM169	2.42744997130893	4.66350584274001e-57	5.17416257265759e-56	up
ELK3	ELK3	2.16518645869491	4.99606768438965e-57	5.53976634657399e-56	up
CHAD	CHAD	-3.18218988132789	5.11589860392937e-57	5.66918739454898e-56	down
VAV1	VAV1	2.75409573305487	5.42056490097696e-57	6.0031520587233e-56	up
NT5DC2	NT5DC2	2.05374929091812	5.42711425321039e-57	6.00675379495668e-56	up
RAD51AP1	RAD51AP1	2.2872338113273	5.61716900941708e-57	6.21333242340986e-56	up
APOC1	APOC1	3.38622665816191	5.91356556808811e-57	6.53721708248963e-56	up
RENBP	RENBP	2.42827303068446	6.16910299038099e-57	6.81556811878478e-56	up
B3GNT9	B3GNT9	1.95861659300827	6.440975977264e-57	7.11161820326033e-56	up
CHIT1	CHIT1	4.5367496256754	6.45721275390432e-57	7.12522725321798e-56	up
HSD11B1	HSD11B1	2.98424738085911	6.46176101571238e-57	7.12592991430074e-56	up
RAB34	RAB34	2.36372830352702	6.46942937813762e-57	7.13007044228138e-56	up
HPSE	HPSE	2.32392380030657	6.5152037827098e-57	7.17617790286621e-56	up
FSD1	FSD1	2.56793847762465	6.56403303615453e-57	7.22559237780443e-56	up
C1QA	C1QA	3.04623622270486	6.69477838663055e-57	7.36506477340793e-56	up
RGS4	RGS4	3.19844096438198	7.18993418079272e-57	7.90454021853166e-56	up
ITGB5	ITGB5	2.34305303262185	7.1938344946347e-57	7.90454021853166e-56	up
GEM	GEM	3.07509511637782	7.36598233847483e-57	8.08881653058074e-56	up
NPHS1	NPHS1	-3.8596526406522	7.40284385729409e-57	8.12439815615564e-56	down
CEP128	CEP128	1.62631386103152	7.47305205483604e-57	8.19651188049386e-56	up
PYHIN1	PYHIN1	3.21399469453521	8.22544514052079e-57	9.01631525691984e-56	up
CCDC144A	CCDC144A	-5.0362586918567	8.46335078591833e-57	9.27151681406255e-56	down
CDH6	CDH6	2.64042995213297	8.71375252643435e-57	9.54009276001087e-56	up
RAMP2	RAMP2	2.15266417567302	9.08391196616129e-57	9.93938187384543e-56	up
CD200	CD200	2.48688673726005	9.68273197377335e-57	1.05882359602763e-55	up
CYP27B1	CYP27B1	-2.14453290200538	9.96737863040538e-57	1.08929636405954e-55	down
FYN	FYN	2.15978858365384	1.02957192966989e-56	1.12450488097877e-55	up
HBEGF	HBEGF	2.4789846138164	1.04834276448365e-56	1.14432046035729e-55	up
PLB1	PLB1	2.07663738801376	1.14281067705284e-56	1.24669011464363e-55	up
LSMEM1	LSMEM1	-2.06424808749782	1.19621238264514e-56	1.30416500221598e-55	down
ALOX5AP	ALOX5AP	2.97515212915918	1.21595057984322e-56	1.32489160667367e-55	up
RCN3	RCN3	2.39106585107936	1.23204055340734e-56	1.34162072934698e-55	up
FZD7	FZD7	2.35010786022945	1.25889648848066e-56	1.37004636960219e-55	up
WNT7A	WNT7A	4.62379732951251	1.27292999746172e-56	1.38449186231389e-55	up
ACOT7	ACOT7	1.8891579817742	1.36100354783766e-56	1.47940111184406e-55	up
KCNK7	KCNK7	2.38124963807941	1.39965230565358e-56	1.52050481242677e-55	up
KIAA0408	KIAA0408	-2.74634535358567	1.50665435490851e-56	1.63577050284406e-55	down
PROCR	PROCR	2.22129564119103	1.51874193136146e-56	1.64791188240281e-55	up
PPM1N	PPM1N	2.26979807003245	1.52740674476881e-56	1.65632714739275e-55	up
HOXC9	HOXC9	3.25131866198903	1.74631292073698e-56	1.89258350921989e-55	up
HOXC8	HOXC8	3.30363742529848	1.91480487104879e-56	2.07395452679945e-55	up
SYCP2L	SYCP2L	-2.50483261336982	2.0004272211452e-56	2.16540600801089e-55	down
PLAC9	PLAC9	2.17305948759562	2.0355489244727e-56	2.20211581389808e-55	up
AMHR2	AMHR2	-3.44684193757408	2.04794040859318e-56	2.21420643108312e-55	down
TPRG1	TPRG1	2.78091218182289	2.09226744229769e-56	2.26079052572832e-55	up
MIA	MIA	4.16718442940442	2.13106765471537e-56	2.30131070359273e-55	up
CORIN	CORIN	2.80589143773319	2.13229359296549e-56	2.30131070359273e-55	up
ATP2C2	ATP2C2	3.4131528653318	2.15427943917085e-56	2.32366268933183e-55	up
SLC6A6	SLC6A6	2.54897658191102	2.16392145872158e-56	2.33268172396389e-55	up
TRIM29	TRIM29	4.35913853182516	2.16595621102801e-56	2.33349439695496e-55	up
KLRG1	KLRG1	2.43254369162729	2.30875832789827e-56	2.48587229418739e-55	up
FUT7	FUT7	2.9294673001295	2.38632272891011e-56	2.56786931336588e-55	up
ARL2BP	ARL2BP	-2.11489015123693	2.49518167549196e-56	2.68342501559106e-55	down
F8A3	F8A3	-4.94882309525237	2.56014211798033e-56	2.75166189412186e-55	down
MREG	MREG	1.68573171445439	2.77736597465838e-56	2.98337578575038e-55	up
PRSS3	PRSS3	-4.49788164646334	2.80970819882694e-56	3.01633847767997e-55	down
NAGS	NAGS	2.18080653058529	2.84537272223442e-56	3.05282687006282e-55	up
GBP5	GBP5	3.10898910715301	2.91743163907331e-56	3.12829721016113e-55	up
NKAIN3	NKAIN3	2.30106395528806	2.95681935406897e-56	3.1686667642605e-55	up
LAPTM5	LAPTM5	3.00411051952426	3.07701034709068e-56	3.2955305410522e-55	up
CXCL16	CXCL16	2.2145714282503	3.25629374767361e-56	3.48549703261562e-55	up
TMEM132B	TMEM132B	2.66376062999609	3.29882732823485e-56	3.52895104320508e-55	up
C8B	C8B	3.64005029689982	3.33295977572296e-56	3.56233717768806e-55	up
HMCN1	HMCN1	2.65063564327933	3.33394713358115e-56	3.56233717768806e-55	up
NT5DC4	NT5DC4	2.59851563776996	3.40442681358857e-56	3.63551276025537e-55	up
FUCA1	FUCA1	2.0468605694764	3.54598272080548e-56	3.78445888738338e-55	up
CPPED1	CPPED1	2.00087882080231	3.64174413252345e-56	3.88438493011196e-55	up
OSCAR	OSCAR	2.70449241077458	3.88572409494245e-56	4.14219552730612e-55	up
RAB24	RAB24	-2.48362805981895	3.97677643647865e-56	4.23677854501568e-55	down
EVI2A	EVI2A	2.89416981153034	4.11465513517318e-56	4.38110971669112e-55	up
RHBG	RHBG	-2.97751637516038	4.32600843799083e-56	4.60345921281057e-55	down
MAOB	MAOB	2.44818805590855	4.44505485097885e-56	4.72737940893944e-55	up
NDUFV2	NDUFV2	-2.0573795004867	4.53521598771635e-56	4.82045302591695e-55	down
STAC	STAC	3.18575871908679	4.71772229409515e-56	5.01151397981489e-55	up
FAM229A	FAM229A	-2.1515572068236	4.80431501987731e-56	5.10052511842219e-55	down
STEAP1	STEAP1	2.45209075336979	5.34089692778144e-56	5.66688760805605e-55	up
EFNB1	EFNB1	2.29729618190863	5.4122973532403e-56	5.73930344478066e-55	up
FAM217A	FAM217A	-2.92239699463014	5.42297139557275e-56	5.74727707298106e-55	down
MROH6	MROH6	2.677592016134	5.51440665997143e-56	5.84078258903253e-55	up
FLRT3	FLRT3	2.76112827399386	5.58193415817738e-56	5.90887138254942e-55	up
AREG	AREG	3.5510295306123	5.62311083688037e-56	5.94900309095741e-55	up
HAPLN3	HAPLN3	2.73408695045309	5.72444601810965e-56	6.05269631792928e-55	up
GINS2	GINS2	1.9809671700789	5.94394196700433e-56	6.28113310643184e-55	up
NTF4	NTF4	3.43616585403333	6.33270297511757e-56	6.68806856815605e-55	up
TRIM69	TRIM69	2.12713730040386	6.34535932983067e-56	6.69700892527866e-55	up
FCRL5	FCRL5	4.4520489379608	6.34852037213538e-56	6.69700892527866e-55	up
IKBIP	IKBIP	1.87336777653982	6.35369185134573e-56	6.6985855409616e-55	up
MOGAT2	MOGAT2	3.90586092806591	6.49084192344117e-56	6.83922256571725e-55	up
DDTL	DDTL	-2.14765138243929	6.63396895347653e-56	6.98599112106563e-55	down
MS4A8	MS4A8	3.68517850560356	7.12377561133508e-56	7.49745488661482e-55	up
GSS	GSS	1.76840712051946	7.50367713810945e-56	7.89272460173661e-55	up
MC4R	MC4R	1.94617641870551	7.57752222336538e-56	7.96579918437799e-55	up
ECT2	ECT2	2.18633237712912	7.58877793300424e-56	7.97303093330284e-55	up
PMAIP1	PMAIP1	2.52352840073818	7.88139661160571e-56	8.27569357177134e-55	up
PHLDA2	PHLDA2	2.96014203484912	7.95847055375002e-56	8.35180970899872e-55	up
PDLIM2	PDLIM2	2.07718817098122	8.45047348917148e-56	8.863023950819e-55	up
TMEM176A	TMEM176A	2.59312937065747	8.50980832543075e-56	8.92012014227258e-55	up
CCR5	CCR5	2.99876192350311	8.58157929314595e-56	8.99017892826526e-55	up
CLEC2L	CLEC2L	3.04784336131608	8.97741117033512e-56	9.39945268397501e-55	up
CSPG5	CSPG5	2.42984436541988	9.17919245342458e-56	9.60519977693791e-55	up
FCER2	FCER2	4.72201480412887	9.32681828722593e-56	9.75407437179575e-55	up
DEPTOR	DEPTOR	2.05308277106232	9.37598438277715e-56	9.79986709612359e-55	up
POLE2	POLE2	1.60969466765064	1.09017823575099e-55	1.1388111868642e-54	up
CA10	CA10	3.59405270832069	1.15848815541498e-55	1.20947491205445e-54	up
BCL6B	BCL6B	2.35052274344234	1.23670850017949e-55	1.29039836519301e-54	up
CAMK2N2	CAMK2N2	-3.03126290098044	1.31911516297214e-55	1.37559473606333e-54	down
SDC1	SDC1	2.68378589459938	1.36070666827609e-55	1.41815526788638e-54	up
CDK5	CDK5	1.66974331166649	1.69795252173707e-55	1.76862773247604e-54	up
LHPP	LHPP	1.80996576689768	1.73257726854521e-55	1.80366243876324e-54	up
CALCRL	CALCRL	2.52954677381064	1.77138523067225e-55	1.84300948785763e-54	up
SAMD5	SAMD5	2.52071595226593	1.92084239124823e-55	1.99736910295435e-54	up
EDAR	EDAR	3.40560059852927	1.93457952014039e-55	2.01050597249958e-54	up
INPP5D	INPP5D	2.13672473192342	2.10471874613797e-55	2.18607560531024e-54	up
TREM1	TREM1	3.45961045346296	2.20882944486286e-55	2.29290340891804e-54	up
KLHL4	KLHL4	3.00067118905437	2.27841308552618e-55	2.36378870114556e-54	up
DCK	DCK	1.94871834429086	2.41959617976534e-55	2.50883342077205e-54	up
TCF23	TCF23	3.53172833576576	2.48126721886547e-55	2.57131548312237e-54	up
TMEM256-PLSCR3	TMEM256-PLSCR3	2.65381109491462	2.56979639817975e-55	2.66154353507895e-54	up
HPDL	HPDL	2.62681239707242	2.59751470728913e-55	2.68872289417008e-54	up
GNAZ	GNAZ	2.58725107087998	2.61329010613574e-55	2.70351613592169e-54	up
CLSPN	CLSPN	2.79730773142828	2.66512875432952e-55	2.75557977561721e-54	up
FAM131B	FAM131B	2.39968437752053	2.67525253665538e-55	2.76447820265387e-54	up
CRIP2	CRIP2	2.33598882392721	2.78190565695675e-55	2.87305880149875e-54	up
FOLH1	FOLH1	2.82410023690059	2.82971564555795e-55	2.92077958248016e-54	up
ZNF521	ZNF521	2.47623696365401	2.87454482226423e-55	2.96537132344336e-54	up
LRRC20	LRRC20	1.81318878952254	2.8907696906186e-55	2.98042117847706e-54	up
CST6	CST6	3.96536159753035	2.92227622453172e-55	3.01120069335514e-54	up
CAPG	CAPG	2.67318749076141	3.01074937255198e-55	3.10061232725563e-54	up
NRTN	NRTN	-2.34237596610886	3.0603206908815e-55	3.14988261844515e-54	down
NTF3	NTF3	2.5895189986021	3.12384546213767e-55	3.21345096720633e-54	up
ARL4D	ARL4D	2.16373310596239	3.37645584430164e-55	3.47134721058054e-54	up
GJA5	GJA5	2.34179911990311	3.54994197361841e-55	3.64765047238467e-54	up
NPTX1	NPTX1	3.40238943313258	3.69613971523838e-55	3.79573130395788e-54	up
CYSTM1	CYSTM1	2.39644716435583	3.70215257513875e-55	3.79976425993678e-54	up
LRRC8C	LRRC8C	2.15510685799719	3.90936043682977e-55	4.01017615079756e-54	up
MMP23B	MMP23B	-2.58899826465076	3.95335038846954e-55	4.05301842302409e-54	down
APOL6	APOL6	2.2912568630327	4.10268781908371e-55	4.20375515680916e-54	up
FAM124B	FAM124B	2.58951120585329	4.1866750490748e-55	4.28740000247581e-54	up
CCL4	CCL4	2.7540782133391	4.20773772302852e-55	4.30654864259178e-54	up
FGF14	FGF14	2.68372946468414	4.40453309843728e-55	4.50543424970973e-54	up
MUC5AC	MUC5AC	6.8270809369921	4.43333295482746e-55	4.53234903316761e-54	up
DEFB134	DEFB134	-2.36178575486328	4.72042561463512e-55	4.82314715913755e-54	down
TSTD3	TSTD3	1.66415326189646	4.76125396550332e-55	4.86213703719391e-54	up
KIAA1755	KIAA1755	2.41787678050147	4.82375057254399e-55	4.92319820339532e-54	up
PLCB4	PLCB4	2.32396635225189	5.01519639799246e-55	5.11572497080777e-54	up
MSX2	MSX2	2.75141108720025	5.21847402989113e-55	5.32009848218e-54	up
COL24A1	COL24A1	3.2079570008584	5.40449581597852e-55	5.50666134091145e-54	up
SERPINB9	SERPINB9	2.24713274675995	5.43322621736527e-55	5.53284042638125e-54	up
JAM3	JAM3	2.15268212032139	5.92222571906378e-55	6.02743620949184e-54	up
MYO1D	MYO1D	1.21779269514913	6.01864863602712e-55	6.12215191798672e-54	up
EIF5A2	EIF5A2	1.77454136443546	6.05708504540779e-55	6.15781112484593e-54	up
RAC3	RAC3	2.0057239935052	6.88172582394218e-55	6.99226330510756e-54	up
MLF1	MLF1	1.99912760981012	7.026244258525e-55	7.13512362886335e-54	up
BCAN	BCAN	2.63960752201812	7.31985086723078e-55	7.42913889132091e-54	up
C11orf53	C11orf53	3.30040952226818	7.56639061387049e-55	7.67508375297843e-54	up
PRPS1	PRPS1	1.15696999461125	7.67222245334475e-55	7.77810510044711e-54	up
BMX	BMX	2.78409132953634	8.07225847856718e-55	8.17911039836134e-54	up
ASPHD1	ASPHD1	1.84427535903217	8.08893438898354e-55	8.19145117834921e-54	up
TAF13	TAF13	1.72452839731043	8.25696954253979e-55	8.35697061811055e-54	up
MTFR2	MTFR2	2.01223811566763	8.44526206624663e-55	8.5427975748407e-54	up
ALPK2	ALPK2	3.18791494103644	8.58735605929408e-55	8.68171213586124e-54	up
ABHD12B	ABHD12B	2.68591434555891	8.59862260364832e-55	8.68828100905519e-54	up
DIAPH3	DIAPH3	2.52318525059322	8.89350966191793e-55	8.98126158652e-54	up
ALOX15	ALOX15	2.77690800486437	9.81121296058754e-55	9.90253062138414e-54	up
RHEBL1	RHEBL1	2.12292797607146	1.07488821073182e-54	1.08429199463523e-53	up
BMP6	BMP6	2.41174203974609	1.07587992911293e-54	1.08469178464745e-53	up
PYGB	PYGB	2.24672886840708	1.08464254560054e-54	1.09292134379152e-53	up
CUZD1	CUZD1	-5.51037377289924	1.09871950706825e-54	1.10649375233661e-53	down
ENOX1	ENOX1	2.16932701737979	1.10947508874211e-54	1.11670813075711e-53	up
VPREB3	VPREB3	3.83719314319981	1.11844116051282e-54	1.12511104705812e-53	up
KRT16	KRT16	4.5026236020603	1.14506472809018e-54	1.15125768302135e-53	up
RPL36A	RPL36A	-2.48998930036383	1.19022921299957e-54	1.19600638733735e-53	down
KCP	KCP	3.11218969318069	1.24742545604179e-54	1.25278924796964e-53	up
PLA2G5	PLA2G5	2.50593402641464	1.24857445608115e-54	1.25325231079264e-53	up
PIGU	PIGU	1.62790133811406	1.28919936548008e-54	1.29331685244031e-53	up
FAM81B	FAM81B	3.46216950637241	1.33970240841235e-54	1.34324152319517e-53	up
DNAJC11	DNAJC11	-1.05000647312466	1.38521763651658e-54	1.38811303091634e-53	down
IL3RA	IL3RA	1.92001216788296	1.4074699405376e-54	1.40963646930808e-53	up
SPOCK3	SPOCK3	3.89902831222732	1.44706143580001e-54	1.44849259546179e-53	up
PLK1	PLK1	2.03559505349738	1.45558748714747e-54	1.45622695446747e-53	up
AEBP1	AEBP1	2.95289515401623	1.47335932264176e-54	1.47319759274904e-53	up
PIK3IP1	PIK3IP1	2.22639518351921	1.4926651596644e-54	1.49168260443039e-53	up
FCGR2A	FCGR2A	2.39891516056837	1.50841161885035e-54	1.50659226273112e-53	up
C1orf146	C1orf146	1.39628402804868	1.59705810296532e-54	1.59425778190806e-53	up
SLC2A6	SLC2A6	2.24080290035918	1.65935242674997e-54	1.65553573442119e-53	up
CD4	CD4	2.59506260301099	1.67170087852355e-54	1.66694289025408e-53	up
CLIC1	CLIC1	2.23681270857328	1.67617885792241e-54	1.67049378739773e-53	up
VPS18	VPS18	1.81711812509383	1.6875526488557e-54	1.68090946729651e-53	up
PITX3	PITX3	1.84192298354866	1.75055792099593e-54	1.74271389096742e-53	up
PRB3	PRB3	2.18739025891189	1.78170029173403e-54	1.77274800190118e-53	up
TNFSF4	TNFSF4	2.34699045887676	1.83473236287813e-54	1.82451714994071e-53	up
PPARG	PPARG	2.52025616780844	1.89122629421419e-54	1.87967051980328e-53	up
FGFBP1	FGFBP1	3.95567197020129	1.91887243474136e-54	1.90610785256915e-53	up
DYNC1I1	DYNC1I1	2.47564133983676	1.94182707504628e-54	1.92785861870262e-53	up
TREML2	TREML2	3.44469089712989	1.94315857064703e-54	1.92812978431632e-53	up
FAM153B	FAM153B	-3.45810055234706	2.04668374022992e-54	2.02974874139949e-53	down
C7orf57	C7orf57	2.82814937051271	2.0578088986863e-54	2.03967151883934e-53	up
TUBA4A	TUBA4A	2.01270807239189	2.07459812876245e-54	2.05519460085886e-53	up
TMSB10	TMSB10	2.48058382198336	2.1660463382273e-54	2.1446213146644e-53	up
COL7A1	COL7A1	2.86570706266236	2.18069397737054e-54	2.15795126994767e-53	up
SARM1	SARM1	-2.17605181287101	2.31142285627426e-54	2.28607500519025e-53	down
ST6GAL2	ST6GAL2	3.20444237314753	2.4202143192604e-54	2.39237463202854e-53	up
STEAP1B	STEAP1B	2.60539349522485	2.4384416333892e-54	2.40908512348614e-53	up
SP6	SP6	2.05430680694227	2.44819407552529e-54	2.41740919609321e-53	up
GPX8	GPX8	2.26510231888733	2.72471229551993e-54	2.68899288189502e-53	up
FAM78A	FAM78A	2.42439068627068	2.8503760128025e-54	2.81148620472312e-53	up
MYCT1	MYCT1	1.84138271970456	3.10864102476931e-54	3.06456830028394e-53	up
GPR18	GPR18	3.05311683169751	3.11494633728395e-54	3.06912343821736e-53	up
C6orf15	C6orf15	3.84262314201481	3.12747748215358e-54	3.07980458215535e-53	up
ADORA2A	ADORA2A	-2.15050831228969	3.14808922778405e-54	3.09842731235925e-53	down
CTSB	CTSB	2.50445022510078	3.23785813673258e-54	3.18505937014008e-53	up
AP002495.1	AP002495.1	1.29096970686615	3.33125634528859e-54	3.27516611432636e-53	up
NAGA	NAGA	1.83319671460344	3.60142958112083e-54	3.538880480521e-53	up
PRRX1	PRRX1	2.8834806483905	3.62756160139179e-54	3.56263704874154e-53	up
FCRL1	FCRL1	4.43014004224287	3.68074910833573e-54	3.61292495989549e-53	up
SQLE	SQLE	2.30903296137217	3.7000830359517e-54	3.62994683623953e-53	up
EFCAB5	EFCAB5	2.22945559469234	3.70264613201177e-54	3.6305063096335e-53	up
COMP	COMP	4.1218484748429	3.88090154865905e-54	3.80324176511407e-53	up
NBPF15	NBPF15	-2.26438331548461	4.07005917373564e-54	3.98646978640408e-53	down
BNIP3	BNIP3	-3.25492612478402	4.13848949320601e-54	4.05131658179619e-53	down
IFI44	IFI44	2.32334917347791	4.17143626706579e-54	4.08137625743312e-53	up
CPA6	CPA6	4.12927004450292	4.18283018403392e-54	4.09032744459098e-53	up
SNCA	SNCA	2.41223622398816	4.30626226874274e-54	4.20877070879588e-53	up
DNTTIP1	DNTTIP1	1.80570658043151	4.35070432626953e-54	4.24992661747873e-53	up
SAMD3	SAMD3	2.70183324732851	4.60542767058654e-54	4.49633876220502e-53	up
FAM229B	FAM229B	1.79206524032618	4.67980610443981e-54	4.56650817411272e-53	up
CBFA2T3	CBFA2T3	-2.55847376278402	4.94214651626435e-54	4.81991569771434e-53	down
PCDH12	PCDH12	1.78025012171205	5.18186513627613e-54	5.05100155445043e-53	up
SNCG	SNCG	2.77722287712007	5.5825871907701e-54	5.43869376692244e-53	up
ZCCHC12	ZCCHC12	2.58919250667655	5.84821213419088e-54	5.6944269727787e-53	up
CKM	CKM	-4.19438587016239	5.94852269695249e-54	5.78900568873293e-53	down
AOAH	AOAH	2.82844443639651	5.96078346484724e-54	5.79784053190534e-53	up
FGD5	FGD5	2.14716020825602	6.06965264740019e-54	5.90058334740324e-53	up
TMEM171	TMEM171	3.16928891312306	6.92884775253818e-54	6.7322532456395e-53	up
MYL1	MYL1	-3.21428660579063	6.9827596179784e-54	6.78101890833318e-53	down
SERPINA9	SERPINA9	2.74524947223134	7.44342162050084e-54	7.22099096874275e-53	up
CBWD1	CBWD1	-1.9445617192639	7.44374851207535e-54	7.22099096874275e-53	down
ADAM7	ADAM7	-2.12465484971007	7.49603674755588e-54	7.26784446338334e-53	down
ITM2C	ITM2C	2.19157865579366	7.56481853428164e-54	7.33063106689058e-53	up
NHS	NHS	2.32756727013578	8.18022902515251e-54	7.92277577778992e-53	up
RP2	RP2	1.90321085556488	8.42828347579106e-54	8.15868588533271e-53	up
OR6T1	OR6T1	-2.14230613561185	8.94126589379276e-54	8.6506628812064e-53	down
ABHD17C	ABHD17C	2.17872104789187	1.03947307594979e-53	1.00515501579901e-52	up
FOXD1	FOXD1	3.27209990051005	1.08330931722132e-53	1.04698828334949e-52	up
GPR183	GPR183	3.01161655353771	1.09162182718108e-53	1.05446269605434e-52	up
RSPO2	RSPO2	3.17262702564217	1.12838278306727e-53	1.08939467630734e-52	up
CACNB3	CACNB3	1.9188742594276	1.146550432445e-53	1.10634829334126e-52	up
TSPO2	TSPO2	2.5568255147307	1.19693506202217e-53	1.15435484171095e-52	up
ADAM8	ADAM8	2.44145733433664	1.24720082063277e-53	1.20219600795174e-52	up
RAPH1	RAPH1	-2.52498645750162	1.25735365374854e-53	1.21134155811692e-52	down
RUNX1T1	RUNX1T1	2.26287490683872	1.27018442941332e-53	1.2230560219372e-52	up
ZG16	ZG16	-4.39764995293211	1.27733693072316e-53	1.2292934074968e-52	down
PIGR	PIGR	4.45098697853335	1.34974192598856e-53	1.29828925066841e-52	up
LSP1	LSP1	2.72103115339146	1.35903580327048e-53	1.3065390112919e-52	up
CBWD2	CBWD2	-1.88582823025373	1.40068322083709e-53	1.34586745343935e-52	down
OAS3	OAS3	2.4701682777385	1.42586161554255e-53	1.36933826631282e-52	up
MCTP1	MCTP1	2.18827552713159	1.42918264181608e-53	1.37180449781903e-52	up
SPACA4	SPACA4	2.96247530425977	1.4544767646442e-53	1.39534795672923e-52	up
RTEL1-TNFRSF6B	RTEL1-TNFRSF6B	-2.33232230999154	1.45548722914517e-53	1.39558243897719e-52	down
ENO2	ENO2	2.3502484485527	1.6258788213583e-53	1.55814099776463e-52	up
PIR	PIR	1.84682368702976	1.70919286522811e-53	1.63712279804026e-52	up
TNFSF8	TNFSF8	3.23455769804083	1.83390166438774e-53	1.755650053695e-52	up
BATF3	BATF3	2.02274094538252	1.8927056156283e-53	1.81099321982754e-52	up
PLEK	PLEK	2.95980083393747	1.90150687791764e-53	1.81845943842014e-52	up
NBL1	NBL1	2.31727458937167	1.95012147290533e-53	1.86397235012535e-52	up
SPRR2E	SPRR2E	-2.85637796988875	2.14441140808576e-53	2.0486044589673e-52	down
TREM2	TREM2	2.97717962350106	2.5367425964652e-53	2.42213713953894e-52	up
ELOVL5	ELOVL5	2.17911555862835	2.59123002233031e-53	2.47286686992213e-52	up
PLEKHG1	PLEKHG1	2.11280719803681	2.60556905670154e-53	2.48524906151773e-52	up
SCEL	SCEL	3.72040371437502	2.74246592369015e-53	2.61445547869111e-52	up
AMY1B	AMY1B	-4.8384005822907	2.80676757401649e-53	2.67435625854772e-52	down
HTRA4	HTRA4	3.10377421014898	2.88554499046651e-53	2.74798006462723e-52	up
RSAD2	RSAD2	2.56888104347506	2.91154148945728e-53	2.77128855041445e-52	up
KAZALD1	KAZALD1	2.15230595405769	2.94740714621719e-53	2.80396153471461e-52	up
ECE2	ECE2	-2.44990773034746	2.94969405837589e-53	2.80467256552672e-52	down
C5	C5	-2.51806671351779	2.96146004283654e-53	2.81439118729244e-52	down
OLFML1	OLFML1	2.45186975761451	3.18668578971317e-53	3.02685306136572e-52	up
BLK	BLK	4.09926779391188	3.23515023714302e-53	3.07128541012358e-52	up
CHODL	CHODL	2.85206105343649	3.23815111653302e-53	3.07253317921867e-52	up
GPR35	GPR35	2.66330986176811	3.37298911359856e-53	3.19880872834662e-52	up
CCL3	CCL3	3.16770401220631	3.57001109646515e-53	3.38389501328835e-52	up
TTC9	TTC9	2.28737953380857	3.59622578551742e-53	3.40697042956612e-52	up
CACNA1C	CACNA1C	2.23040085646971	3.66777565923494e-53	3.4729489064419e-52	up
ABI3	ABI3	2.12878580974406	3.69001617685946e-53	3.49219297194938e-52	up
GOLM1	GOLM1	2.39910169783966	3.69545787587248e-53	3.4955270811342e-52	up
NANOS3	NANOS3	2.2038686704322	3.82775229021115e-53	3.6187852217471e-52	up
MAT1A	MAT1A	-3.61541085869263	4.09678130814836e-53	3.8711183543489e-52	down
PRKACB	PRKACB	2.24224621515347	4.14217085961922e-53	3.91197867913649e-52	up
ARRDC5	ARRDC5	2.63530389481271	4.20662987116302e-53	3.97079704626155e-52	up
MFNG	MFNG	2.07183094188423	4.23845560059741e-53	3.9987666562239e-52	up
ZNF101	ZNF101	1.19424699427204	4.337346086833e-53	4.08994673964408e-52	up
SLC34A1	SLC34A1	1.59012887048658	4.44487168883612e-53	4.18917084465682e-52	up
ATG9B	ATG9B	2.24423795238938	4.48053494216921e-53	4.22059904738566e-52	up
SERP2	SERP2	1.86097015927688	4.50286884462742e-53	4.23944519955671e-52	up
CXorf21	CXorf21	3.04742072816267	4.55100849475153e-53	4.28255541102187e-52	up
C11orf98	C11orf98	-1.7835989963307	4.68258489612487e-53	4.40409559306159e-52	down
SERTM1	SERTM1	3.74192583500872	4.74456387489286e-53	4.46008589642921e-52	up
FAM160A1	FAM160A1	-2.33914318181603	5.05329709525736e-53	4.74785799285191e-52	down
C1orf141	C1orf141	1.9405486523609	5.0678959011536e-53	4.75911997562971e-52	up
SMIM6	SMIM6	2.23411812694042	5.169521553694e-53	4.8520527390622e-52	up
C1GALT1	C1GALT1	1.90586623070195	5.18907559757331e-53	4.8678980039439e-52	up
VASP	VASP	2.13877253489489	5.23456364523816e-53	4.90804325727992e-52	up
PRSS16	PRSS16	-1.85701815576888	5.41071883064126e-53	5.0706005996205e-52	down
C1QTNF1	C1QTNF1	2.27493246540898	5.4171828800126e-53	5.0740482112118e-52	up
LRRC17	LRRC17	2.15705343660346	5.49373292094473e-53	5.14310515692555e-52	up
ALDH1L2	ALDH1L2	-2.17879259437915	5.69131208471113e-53	5.32533762502657e-52	down
CDKN2B	CDKN2B	2.64178823300602	5.72373117417795e-53	5.35292271720605e-52	up
CALB2	CALB2	3.30173829927909	6.25716071562166e-53	5.84879188903003e-52	up
SERPINB4	SERPINB4	3.64744796571123	6.60119024490178e-53	6.16720430162157e-52	up
SYT12	SYT12	3.31590482630488	6.96521041518906e-53	6.50395711655122e-52	up
NPSR1	NPSR1	4.3724246951976	7.55616708090821e-53	7.05216454303206e-52	up
FBLN2	FBLN2	2.82065511459352	7.81372204813001e-53	7.28880636317626e-52	up
GSTT2B	GSTT2B	-2.79898087476421	8.06661359621169e-53	7.52085806017322e-52	down
PARVB	PARVB	2.20423737246497	8.5846651472172e-53	7.99976622260885e-52	up
TMC5	TMC5	3.70232939295141	8.88536003263357e-53	8.275740750231e-52	up
FPR3	FPR3	3.06558774751715	8.91270301807545e-53	8.29696594702599e-52	up
NAALADL1	NAALADL1	1.89831340952933	9.01986836779526e-53	8.39243932198642e-52	up
ALDOC	ALDOC	2.03064769654766	9.32099327406345e-53	8.6681906823322e-52	up
EVI2B	EVI2B	2.80252920945245	9.47803349522308e-53	8.80973541918235e-52	up
SHANK1	SHANK1	2.49663427241877	9.68200196597454e-53	8.99473288200531e-52	up
FUT2	FUT2	2.13783374378223	9.74709968116904e-53	9.05059439304473e-52	up
FSTL1	FSTL1	2.67919602687498	9.96027355410652e-53	9.24382392301134e-52	up
ALPP	ALPP	3.89112901977256	9.99596844024642e-53	9.272227751752e-52	up
LTB4R2	LTB4R2	-2.01101893563385	1.03802280531615e-52	9.62376563218813e-52	down
CTAGE15	CTAGE15	-4.11613048776383	1.08168658344147e-52	1.00234822874551e-51	down
DLL4	DLL4	2.12694662146491	1.08382914730194e-52	1.00339093310276e-51	up
EID3	EID3	1.8411681649859	1.0839133584072e-52	1.00339093310276e-51	up
TBX21	TBX21	2.65495240391831	1.09996255631367e-52	1.01773071868575e-51	up
CCND3	CCND3	2.02856557519953	1.10189841967282e-52	1.01900433551266e-51	up
BHLHA15	BHLHA15	-4.00546799464453	1.11128974129971e-52	1.02716775783857e-51	down
SLPI	SLPI	3.17092432437246	1.13019871409917e-52	1.04411562745734e-51	up
PLK2	PLK2	2.27574208593175	1.13369890790804e-52	1.04681838338919e-51	up
GPRC5A	GPRC5A	3.73859219284483	1.13498072198016e-52	1.04747106347693e-51	up
RUNX1	RUNX1	2.50693097951966	1.15117304494419e-52	1.06187698900219e-51	up
SLC9B1	SLC9B1	1.68913436583323	1.16868075577487e-52	1.07748107331511e-51	up
ZNF462	ZNF462	1.83978409023223	1.38256238356882e-52	1.27402739017991e-51	up
PLIN3	PLIN3	2.01799054883589	1.48629427226479e-52	1.36892361234176e-51	up
SCPEP1	SCPEP1	2.18472281079434	1.50523819654161e-52	1.38567101892851e-51	up
ADAM28	ADAM28	2.80937278291954	1.54460937017214e-52	1.42119664170688e-51	up
ACE	ACE	1.93244901708801	1.58289380113116e-52	1.45568698985399e-51	up
LIX1L	LIX1L	1.86466947265792	1.59348255276482e-52	1.46468542614882e-51	up
LILRA4	LILRA4	3.36657987239391	1.72112719357411e-52	1.58121508888216e-51	up
SOX11	SOX11	3.17526316709534	1.76747617027579e-52	1.62230786942315e-51	up
CIT	CIT	1.98142775235154	1.76763701877536e-52	1.62230786942315e-51	up
SWSAP1	SWSAP1	1.48051854386446	1.89018356820047e-52	1.73390555113173e-51	up
THSD7B	THSD7B	3.26736235413247	1.8979849148474e-52	1.74018566576195e-51	up
IL22RA1	IL22RA1	-3.70369278072151	1.9843823914978e-52	1.8184848293917e-51	down
HCK	HCK	2.62159477184541	2.03250342627419e-52	1.86164642633802e-51	up
PSMB3	PSMB3	1.8356401322626	2.11536660039547e-52	1.93657028773893e-51	up
LANCL3	LANCL3	2.23646600669212	2.137719847786e-52	1.95605123992795e-51	up
CSF2RB	CSF2RB	2.76178723703444	2.45407372670891e-52	2.24439333098308e-51	up
TOX2	TOX2	1.92895845908464	2.5222499820195e-52	2.30558706334327e-51	up
MAFB	MAFB	2.70397245093805	2.53942639139878e-52	2.32012387153977e-51	up
RGS20	RGS20	2.65390926657611	2.63280110585058e-52	2.40422910006947e-51	up
LHX5	LHX5	2.80329910043561	2.64952309058687e-52	2.41828715753064e-51	up
DBNDD2	DBNDD2	-2.0762463425294	2.66889677499173e-52	2.43475019763642e-51	down
TRIM45	TRIM45	-2.01699145863728	2.67524024672214e-52	2.43931565639559e-51	down
AMZ1	AMZ1	2.31804364002934	2.72009252779781e-52	2.47897176945576e-51	up
E2F3	E2F3	1.85548103458245	2.7530410610522e-52	2.50774510251245e-51	up
[truncated: 16,218 more rows]
