# Supplementary material for: Molecular Subtyping and Prognostic Prediction in Pancreatic Cancer Based on Mitophagy-Related Genes
Source: Int J Med Sci. 2026 Jan 14;23(2):620–35. doi: 10.7150/ijms.121350 (PMC12825130; doi:10.7150/ijms.121350)
Supplement: Supplementary file 1 — Supplementary figures and tables. [file ijmsv23p0620s1.zip › Supplementary Tables/Table S2 GO functional enrichment analysis of DeMRGs..csv]

	ID	Description	GeneNumber	type	type_order
1	GO:0000422	autophagy of mitochondrion	11	biological process	autophagy of mitochondrion
2	GO:0061726	mitochondrion disassembly	11	biological process	mitochondrion disassembly
3	GO:1903008	organelle disassembly	11	biological process	organelle disassembly
4	GO:0022411	cellular component disassembly	11	biological process	cellular component disassembly
5	GO:0016236	macroautophagy	10	biological process	macroautophagy
6	GO:0061912	selective autophagy	9	biological process	selective autophagy
7	GO:0000423	mitophagy	8	biological process	mitophagy
8	GO:0016241	regulation of macroautophagy	7	biological process	regulation of macroautophagy
9	GO:0010506	regulation of autophagy	7	biological process	regulation of autophagy
10	GO:0016239	positive regulation of macroautophagy	6	biological process	positive regulation of macroautophagy
11	GO:0010508	positive regulation of autophagy	6	biological process	positive regulation of autophagy
12	GO:1901524	regulation of mitophagy	5	biological process	regulation of mitophagy
13	GO:1903146	regulation of autophagy of mitochondrion	5	biological process	regulation of autophagy of mitochondrion
14	GO:0010821	regulation of mitochondrion organization	5	biological process	regulation of mitochondrion organization
15	GO:1903599	positive regulation of autophagy of	4	biological process	positive regulation of autophagy of
16	GO:0005776	autophagosome	5	cellular component	autophagosome
17	GO:0005741	mitochondrial outer membrane	5	cellular component	mitochondrial outer membrane
18	GO:0031968	organelle outer membrane	5	cellular component	organelle outer membrane
19	GO:0019867	outer membrane	5	cellular component	outer membrane
20	GO:0000421	autophagosome membrane	4	cellular component	autophagosome membrane
21	GO:0005774	vacuolar membrane	4	cellular component	vacuolar membrane
22	GO:0098798	mitochondrial protein-containing complex	3	cellular component	mitochondrial protein-containing complex
23	GO:0005742	mitochondrial outer membrane translocase complex	2	cellular component	mitochondrial outer membrane translocase complex
24	GO:0098799	outer mitochondrial membrane protein complex	2	cellular component	outer mitochondrial membrane protein complex
25	GO:0045335	phagocytic vesicle	2	cellular component	phagocytic vesicle
26	GO:0005543	phospholipid binding	4	molecular function	phospholipid binding
27	GO:0033218	amide binding	3	molecular function	amide binding
28	GO:0050700	CARD domain binding	2	molecular function	CARD domain binding
29	GO:0097001	ceramide binding	2	molecular function	ceramide binding
30	GO:0046625	sphingolipid binding	2	molecular function	sphingolipid binding
