# Supplementary material for: Molecular Subtyping and Prognostic Prediction in Pancreatic Cancer Based on Mitophagy-Related Genes
Source: Int J Med Sci. 2026 Jan 14;23(2):620–35. doi: 10.7150/ijms.121350 (PMC12825130; doi:10.7150/ijms.121350)
Supplement: Supplementary file 1 — Supplementary figures and tables. [file ijmsv23p0620s1.zip › Supplementary Tables/Table S3 GO functional enrichment analysis of DEGs among PaC subtypes..csv]

	ID	Description	GeneNumber	type	type_order
1	GO:0042176	regulation of protein catabolic process	19	biological process	regulation of protein catabolic process
2	GO:0016236	macroautophagy	17	biological process	macroautophagy
3	GO:0006470	protein dephosphorylation	14	biological process	protein dephosphorylation
4	GO:0061014	positive regulation of mR catabolic	11	biological process	positive regulation of mR catabolic
5	GO:0006473	protein acetylation	9	biological process	protein acetylation
6	GO:0031623	receptor internalization	9	biological process	receptor internalization
7	GO:0010507	negative regulation of autophagy	8	biological process	negative regulation of autophagy
8	GO:0010921	regulation of phosphatase activity	6	biological process	regulation of phosphatase activity
9	GO:0007064	mitotic sister chromatid cohesion	5	biological process	mitotic sister chromatid cohesion
10	GO:0140632	canonical inflammasome complex assembly	5	biological process	canonical inflammasome complex assembly
11	GO:1900151	regulation of nuclear-transcribed mR catabolic	4	biological process	regulation of nuclear-transcribed mR catabolic
12	GO:0034058	endosomal vesicle fusion	3	biological process	endosomal vesicle fusion
13	GO:0098852	lytic vacuole membrane	30	cellular component	lytic vacuole membrane
14	GO:0030135	coated vesicle	23	cellular component	coated vesicle
15	GO:0031983	vesicle lumen	20	cellular component	vesicle lumen
16	GO:0000151	ubiquitin ligase complex	19	cellular component	ubiquitin ligase complex
17	GO:1904949	ATPase complex	10	cellular component	ATPase complex
18	GO:0000118	histone deacetylase complex	9	cellular component	histone deacetylase complex
19	GO:0005776	autophagosome	9	cellular component	autophagosome
20	GO:1903293	phosphatase complex	7	cellular component	phosphatase complex
21	GO:0008278	cohesin complex	4	cellular component	cohesin complex
22	GO:0016755	aminoacyltransferase activity	33	molecular function	aminoacyltransferase activity
23	GO:0016887	ATP hydrolysis activity	32	molecular function	ATP hydrolysis activity
24	GO:0004842	ubiquitin-protein transferase activity	31	molecular function	ubiquitin-protein transferase activity
25	GO:0004386	helicase activity	20	molecular function	helicase activity
26	GO:0051020	GTPase binding	17	molecular function	GTPase binding
27	GO:0008094	ATP-dependent activity	acting on D	13	molecular function	ATP-dependent activity	acting on D
