# Supplementary material for: Molecular Subtyping and Prognostic Prediction in Pancreatic Cancer Based on Mitophagy-Related Genes
Source: Int J Med Sci. 2026 Jan 14;23(2):620–35. doi: 10.7150/ijms.121350 (PMC12825130; doi:10.7150/ijms.121350)
Supplement: Supplementary file 1 — Supplementary figures and tables. [file ijmsv23p0620s1.zip › Supplementary Tables/Table S4 KEGG pathway enrichment analysis of DEGs among PaC Subtypes..csv]

	category	subcategory	ID	Description	GeneRatio	BgRatio	pvalue	p.adjust	qvalue	geneID	Count
hsa04120	Genetic Information Processing	Folding	sorting and degradation	hsa04120	Ubiquitin mediated proteolysis	17/251	142/8673	6.47058907345065e-07	0.000173411787168477	0.00012600620827246	329/330/8945/8453/8450/1642/8925/8924/10075/23295/6500/9320/7323/7328/3093/65264/51366	17
hsa03015	Genetic Information Processing	Translation	hsa03015	mRNA surveillance pathway	13/251	97/8673	3.91955267053258e-06	0.000525220057851365	0.000381640654762382	22985/22794/79869/55308/22916/51585/5500/5501/5515/5522/55844/10250/23435	13
hsa04390	Environmental Information Processing	Signal transduction	hsa04390	Hippo signaling pathway	16/251	157/8673	1.15653286057529e-05	0.000840175139054062	0.000610496467890815	329/330/659/8945/1499/1857/2932/5500/5501/5515/5522/55844/7048/7529/7532/10971	16
hsa05160	Human Diseases	Infectious disease: viral	hsa05160	Hepatitis C	16/251	158/8673	1.25399274485681e-05	0.000840175139054062	0.000610496467890815	8837/1499/3627/356/2932/3454/3716/5594/5290/5515/5522/55844/6774/7529/7532/10971	16
hsa03040	Genetic Information Processing	Transcription	hsa03040	Spliceosome	19/251	217/8673	1.59843867361398e-05	0.000856763129057092	0.000622549799197023	22985/9785/3178/220988/3183/3190/3192/3312/100534599/22916/5093/55119/55696/27316/23451/23020/6426/10772/153527	19
hsa05132	Human Diseases	Infectious disease: bacterial	hsa05132	Salmonella infection	20/251	247/8673	2.99763780712001e-05	0.00133894488718027	0.000972917533889828	10006/10097/79026/329/330/1499/1639/84516/1778/3836/4074/5594/4671/5290/5294/5788/5869/7879/6500/27072	20
hsa05145	Human Diseases	Infectious disease: parasitic	hsa05145	Toxoplasmosis	12/251	111/8673	8.23588499023093e-05	0.00284530750806337	0.00206748581693529	329/330/3117/3122/3312/3459/3688/3716/3908/5594/5294/6774	12
hsa05165	Human Diseases	Infectious disease: viral	hsa05165	Human papillomavirus infection	23/251	331/8673	8.49345524795037e-05	0.00284530750806337	0.00206748581693529	523/545/1027/1108/1385/1499/1857/356/2932/3454/3688/3716/3908/9794/84441/5594/2475/5290/5515/5522/55844/3516/23352	23
hsa04114	Cellular Processes	Cell growth and death	hsa04114	Oocyte meiosis	13/251	131/8673	0.000101896455566468	0.00303425001020148	0.00220477710874813	113/8945/805/5594/5500/5501/5515/6500/8243/9126/7529/7532/10971	13
hsa05164	Human Diseases	Infectious disease: viral	hsa05164	Influenza A	15/251	171/8673	0.000124315961262757	0.00331035173308792	0.00240540090581801	103/10241/3627/356/3117/3122/3454/3459/3716/3836/5594/4928/5290/8766/7514	15
hsa04062	Organismal Systems	Immune system	hsa04062	Chemokine signaling pathway	16/251	192/8673	0.000135872645761072	0.00331035173308792	0.00240540090581801	113/6357/729230/1235/3627/6373/4283/3577/3579/2309/55970/2932/5594/5290/5294/6774	16
hsa04110	Cellular Processes	Cell growth and death	hsa04110	Cell cycle	14/251	157/8673	0.000175613843935342	0.00392204251455597	0.00284987378316125	545/546/1027/2932/5515/5591/5885/6500/8243/9126/10274/7529/7532/10971	14
hsa03013	Genetic Information Processing	Translation	hsa03013	Nucleocytoplasmic transport	11/251	108/8673	0.000276778574662806	0.0057058967699717	0.00414607581478698	22985/22794/55308/1915/55705/3836/3837/22916/4928/10250/7514	11
hsa04151	Environmental Information Processing	Signal transduction	hsa04151	PI3K-Akt signaling pathway	22/251	359/8673	0.000703139429874847	0.0134600976576042	0.0097805108666802	1027/1385/356/2309/55970/2932/3454/3559/3688/3716/3908/5594/4170/2475/5290/5294/5515/5522/55844/7529/7532/10971	22
hsa05163	Human Diseases	Infectious disease: viral	hsa05163	Human cytomegalovirus infection	16/251	225/8673	0.000807983888988126	0.0139476336783964	0.0101347691692982	113/11214/567/805/1385/1499/3579/356/10672/55970/2932/3716/5594/2475/5290/6774	16
hsa05203	Human Diseases	Cancer: overview	hsa05203	Viral carcinogenesis	15/251	204/8673	0.000832694547963961	0.0139476336783964	0.0101347691692982	1027/1108/1385/1642/1654/3190/3716/5594/5290/3516/6774/23352/7529/7532/10971	15
hsa04140	Cellular Processes	Transport and catabolism	hsa04140	Autophagy - animal	13/251	165/8673	0.000975285617437642	0.0153750909101934	0.0111720024288522	10241/8837/3146/3920/643246/5594/2475/5290/5515/5861/7879/9821/27072	13
hsa04658	Organismal Systems	Immune system	hsa04658	Th1 and Th2 cell differentiation	9/251	92/8673	0.001320420810681	0.0196595987368061	0.0142852543845606	3117/3122/3459/3559/3716/9794/84441/5594/3516	9
hsa05167	Human Diseases	Infectious disease: viral	hsa05167	Kaposi sarcoma-associated herpesvirus infection	14/251	194/8673	0.00147673014718369	0.0208016657455997	0.0151151145441317	805/1385/1499/55970/2932/3454/3459/3716/643246/5594/2475/5290/5294/6774	14
hsa04962	Organismal Systems	Excretory system	hsa04962	Vasopressin-regulated water reabsorption	6/251	44/8673	0.00155236311534326	0.0208016657455997	0.0151151145441317	1385/1639/84516/1778/8766/5869	6
hsa04218	Cellular Processes	Cell growth and death	hsa04218	Cellular senescence	12/251	156/8673	0.00186152161002255	0.0237565614993354	0.0172622304688808	545/8945/805/2309/10114/5594/2475/5290/5500/5501/5928/7048	12
hsa05131	Human Diseases	Infectious disease: bacterial	hsa05131	Shigellosis	16/251	247/8673	0.00214384753083765	0.0241207750892851	0.017526878992607	10097/8945/10241/1793/2309/2932/3688/643246/5594/2475/4671/5290/6500/7323/7335/7414	16
hsa05162	Human Diseases	Infectious disease: viral	hsa05162	Measles	11/251	138/8673	0.00215601380789826	0.0241207750892851	0.017526878992607	103/1027/283106/356/2932/3312/3454/3559/3716/5290/6774	11
hsa04510	Cellular Processes	Cellular community - eukaryotes	hsa04510	Focal adhesion	14/251	202/8673	0.00216006941098076	0.0241207750892851	0.017526878992607	329/330/1499/1793/2932/3688/3908/5594/5062/5290/5500/5501/2889/7414	14
hsa04061	Environmental Information Processing	Signaling molecules and interaction	hsa04061	Viral protein interaction with cytokine and cytokine receptor	9/251	100/8673	0.0023673250645975	0.0249673693264161	0.0181420397697839	6357/729230/1235/3627/6373/4283/3577/3579/3559	9
hsa04144	Cellular Processes	Transport and catabolism	hsa04144	Endocytosis	16/251	250/8673	0.00242220747196574	0.0249673693264161	0.0181420397697839	23527/10097/163/830/3577/3579/8411/8729/3312/3482/3559/10015/8766/5869/7879/7048	16
hsa05161	Human Diseases	Infectious disease: viral	hsa05161	Hepatitis B	12/251	162/8673	0.00255549514799824	0.0253656555430937	0.018431446486537	1385/1642/1654/356/3454/3716/5594/5290/6774/7048/7529/10971	12
hsa05142	Human Diseases	Infectious disease: parasitic	hsa05142	Chagas disease	9/251	102/8673	0.00271165660924025	0.0259544275455852	0.0188592658913325	8837/356/3459/5594/5290/5515/5522/55844/7048	9
hsa04659	Organismal Systems	Immune system	hsa04659	Th17 cell differentiation	9/251	108/8673	0.00398756360811055	0.0368505878266768	0.0267767429219765	3117/3122/3459/3559/3716/5594/2475/6774/7048	9
hsa04145	Cellular Processes	Transport and catabolism	hsa04145	Phagosome	11/251	152/8673	0.00455435444690449	0.0406855663923467	0.0295633534272747	523/1778/8411/3117/3122/3688/3920/4074/4360/5869/7879	11
hsa04728	Organismal Systems	Nervous system	hsa04728	Dopaminergic synapse	10/251	132/8673	0.00487585821086203	0.0421525806616459	0.0306293300172997	805/1385/55970/2932/5500/5501/5515/5522/55844/6571	10
