# Supplementary material for: Molecular Subtyping and Prognostic Prediction in Pancreatic Cancer Based on Mitophagy-Related Genes
Source: Int J Med Sci. 2026 Jan 14;23(2):620–35. doi: 10.7150/ijms.121350 (PMC12825130; doi:10.7150/ijms.121350)
Supplement: Supplementary file 1 — Supplementary figures and tables. [file ijmsv23p0620s1.zip › Supplementary Tables/Table S5 Univariate COX analysis of potential prognostic genes among DEGs in the TCGA cohort..csv]

	uni_cox_sig_genes	beta	Hazard_Ratio	z_pvalue	Wald_pvalue	Likelihond_pvalue
1	ZFP91	0.354806197972838	1.42590428436097	0.00187195242916704	0.00187195242916704	0.00160157214131101
2	ZBTB38	0.261648835160159	1.29907027451655	0.014993517551313	0.014993517551313	0.0130075511507599
3	YWHAG	0.290648615485563	1.33729459676922	0.0134984429894719	0.0134984429894719	0.0114246200507922
4	YWHAB	0.226000656304158	1.25357648800538	0.0407123859405631	0.0407123859405631	0.0372243362759915
5	XRN2	0.23451605193477	1.26429676668212	0.0390489287063578	0.0390489287063578	0.0361174735537247
6	XRN1	0.253753945128412	1.28885463628701	0.0198041162861374	0.0198041162861374	0.01893252760684
7	VCL	0.288474544897107	1.3343903820461	0.00308517856289223	0.00308517856289223	0.00212922074045297
8	VCAN	0.159142503253568	1.1725050205564	0.0116504360850092	0.0116504360850092	0.0077435356313963
9	UBR5	0.220276639861509	1.24642149276684	0.0436742377879299	0.0436742377879297	0.0388720021766489
10	TRIP12	0.222761389480126	1.24952238897556	0.0293550771917642	0.0293550771917642	0.0291368422234279
11	SYNCRIP	0.23908674875861	1.270088710424	0.0237196084986631	0.023719608498663	0.0227160671138683
12	STT3B	0.256181014846986	1.2919865755264	0.017933817658835	0.017933817658835	0.018064171133869
13	STAG1	0.208454089054642	1.23177237692846	0.0478039634699912	0.0478039634699912	0.0401690432983419
14	STAC	0.146282798328311	1.15752348747599	0.0203633860329587	0.0203633860329587	0.0188500957386558
15	SGPL1	0.224209180045966	1.25133274589474	0.0441472538210164	0.0441472538210164	0.0411911805555696
16	SERBP1	0.284640658007032	1.3292842746277	0.00649596359547396	0.00649596359547394	0.00558008382658599
17	SEC14L4	0.130416312299684	1.13930259029008	0.0435425584497477	0.0435425584497477	0.0404123177805114
18	SDCBP	0.246127013117348	1.2790620208796	0.0160603165068745	0.0160603165068745	0.013636733776419
19	RNF13	0.232576420792873	1.261846874013	0.0387141044590424	0.0387141044590424	0.0370004348592033
20	RECQL	0.219655544715187	1.24564758678692	0.030766745618664	0.030766745618664	0.0246770772045279
21	RAD21	0.22183323980655	1.24836318321955	0.0367712359631212	0.0367712359631212	0.0341663683912791
22	RAB7A	0.275271154605146	1.31688770662614	0.0203974975491856	0.0203974975491856	0.0182778728347928
23	RAB6A	0.287930797093697	1.33366500743527	0.00684523494202906	0.00684523494202906	0.00637910480866784
24	RAB1A	0.274052616373456	1.31528400589254	0.0174744222266241	0.0174744222266241	0.0151447018506043
25	RAB11A	0.264667472511742	1.30299762120502	0.0220118497329695	0.0220118497329695	0.0195488892165059
26	PTPN9	0.24076194197718	1.27221813752162	0.0483468141048721	0.0483468141048721	0.0420723557877493
27	PSMD2	0.269865543947809	1.30978832992521	0.0174759048086384	0.0174759048086384	0.0164529451692656
28	PRKDC	0.227593678738705	1.25557505493252	0.0272827551714728	0.0272827551714728	0.0259170915838163
29	PPP1CB	0.242273107161768	1.27414212264177	0.0275482495643297	0.0275482495643298	0.0258974771320526
30	PPFIA1	0.241152616956531	1.27271525841625	0.0380779484698713	0.0380779484698713	0.033840792568872
31	PIK3CA	0.26397862631457	1.30210036531986	0.0161100801389051	0.016110080138905	0.0147709871721825
32	PICALM	0.284847625119995	1.3295594212285	0.00883189597517047	0.00883189597517046	0.00672308799997952
33	PDCD6IP	0.255873887057711	1.29158983147437	0.0138014513111525	0.0138014513111525	0.0124073210454493
34	PCYT1A	0.239146289204741	1.27016433432376	0.0429837698534235	0.0429837698534235	0.0397865400631335
35	PAPPA	0.177550123200899	1.1942879179355	0.0205979791784874	0.0205979791784874	0.0177766728881301
36	PAK2	0.374001853380575	1.45353984441687	0.00126987241566156	0.00126987241566156	0.000993910137058129
37	NT5C2	0.202929658960425	1.2249862984072	0.0489873805636465	0.0489873805636465	0.03703826413464
38	NPM1	0.19000513712094	1.20925580973464	0.0419477442936909	0.041947744293691	0.0414128609132738
39	NIPA2	0.248559120673409	1.28217662327399	0.0298342147156231	0.029834214715623	0.0254155887431323
40	NFE2L2	0.241605967177684	1.27329237496819	0.0229406994132547	0.0229406994132547	0.0197718072288628
41	NCL	0.229856208134326	1.25841904649676	0.0149791408123809	0.0149791408123808	0.0147241661598942
42	NCBP2	0.360891454902717	1.43460773279103	0.00663475907175704	0.00663475907175706	0.00567487704698432
43	NBPF12	-0.175886434617296	0.838713226717367	0.0403140659119951	0.040314065911995	0.0459501132646519
44	MTPN	0.284688062791526	1.32934729055589	0.0121866831886409	0.0121866831886409	0.0107326027291133
45	MCMBP	0.266451022905736	1.30532365680995	0.0211366920217521	0.0211366920217521	0.0206676363018363
46	MCL1	0.210209644729567	1.23393672117253	0.0208185896319733	0.0208185896319733	0.0173415984444343
47	MCFD2	0.222238938212752	1.24886974492203	0.0286664568677984	0.0286664568677984	0.0273219977098017
48	MAT2B	0.227703276917259	1.25571267121268	0.0386608327757494	0.0386608327757494	0.0338226594214636
49	MAPK1	0.241138966414208	1.27269788528133	0.0254944125033577	0.0254944125033578	0.0228811350162393
50	MAML2	0.265401375771664	1.30395424639913	0.0127201782710223	0.0127201782710223	0.00960293884062214
51	LRRC58	0.283584678748306	1.3278813188812	0.0101331409347994	0.0101331409347994	0.00944472665630719
52	LITAF	0.191939339777218	1.21159701899063	0.0347331642478873	0.0347331642478873	0.0302208935128729
53	LAPTM4A	0.252293316213095	1.28697347211345	0.0172854486100539	0.0172854486100539	0.0144201739279404
54	LAMA2	0.135408238837321	1.14500412410406	0.045785647027818	0.045785647027818	0.0405711673605702
55	KPNA1	0.254941682629859	1.29038636673923	0.0356444792555275	0.0356444792555275	0.0342788124539237
56	JMJD1C	0.218398561975068	1.24408281292295	0.0437024653541189	0.0437024653541189	0.0370024566171353
57	ITGB1	0.246695291368032	1.27978909057672	0.00833096155797568	0.00833096155797568	0.00521452958123674
58	HNRNPK	0.213195385390017	1.23762644174668	0.0485267058335584	0.0485267058335584	0.0456093900282859
59	GSK3B	0.302561896583396	1.35332143980217	0.0167257314165386	0.0167257314165386	0.015203864149474
60	GNG12	0.311030539704029	1.3648309020815	0.00179207291949912	0.00179207291949912	0.00128944278760274
61	GBP4	0.252203575672938	1.28685798360097	0.00239870135933411	0.00239870135933411	0.00207212163530854
62	G3BP1	0.244860952318124	1.27744367527333	0.0217795375326261	0.0217795375326261	0.0197030767936449
63	FXR1	0.291675756402684	1.33866889244464	0.0140549749945174	0.0140549749945174	0.0134838672628778
64	FOSL2	0.278856916928508	1.32161822914474	0.00276893594289695	0.00276893594289695	0.00134109630534972
65	EIF4G1	0.329821446311487	1.39071978814554	0.00177702768756386	0.00177702768756386	0.00136482303019287
66	EIF2S3	0.284096282233462	1.32856084140003	0.00715913045557165	0.00715913045557165	0.0064444436712258
67	EFR3A	0.23552303514952	1.26557053352791	0.0249557094599129	0.0249557094599129	0.0227821733683102
68	DTX3L	0.331755244325139	1.3934117613367	0.00132343811996874	0.00132343811996874	0.00106884408610053
69	DPYD	0.292980164821909	1.3404162027739	0.00131331744532292	0.00131331744532292	0.000774373882305297
70	DNAJC13	0.309272494011407	1.36243357491574	0.00580223992739992	0.00580223992739992	0.00496325382841542
71	DDX21	0.287884932132674	1.33360384034441	0.00199565545890324	0.00199565545890324	0.00189744115981176
72	CXCL9	0.126429529823694	1.13476948095296	0.00376467311339583	0.00376467311339583	0.00460309063532758
73	CXCL11	0.196571122777906	1.21722189000178	9.58867273538098e-05	9.58867273538099e-05	8.09267000893253e-05
74	CXCL10	0.155085311613797	1.16775758013942	0.00173412321324108	0.00173412321324108	0.00175905813399112
75	CTNNB1	0.245434040183138	1.27817597255717	0.0172340280388949	0.0172340280388949	0.0143477532793059
76	CST1	0.0856261478124081	1.08939897797439	0.0208895168274204	0.0208895168274204	0.0153598443121571
77	COPB1	0.205725099081606	1.22841546503556	0.0454477828784151	0.0454477828784151	0.0440236230630925
78	CNBP	0.277505198710777	1.31983298055586	0.00908478132765113	0.00908478132765113	0.0080217827337786
79	CLSPN	0.284215466322299	1.32871919414976	0.000199373194278464	0.000199373194278464	9.6354427942961e-05
80	CKLF_CMTM1	0.391697273782679	1.47948976326329	9.31649542619682e-05	9.31649542619682e-05	6.17364113103351e-05
81	CDV3	0.276442858457299	1.31843161334894	0.0121313115508815	0.0121313115508815	0.0100975682084769
82	CCDC6	0.333128100191989	1.39532602855402	0.00215411148165779	0.00215411148165779	0.001685513881634
83	CCDC50	0.276105284893614	1.31798662080384	0.0160572677166785	0.0160572677166785	0.0138947569190712
84	CAPZA2	0.249050549494226	1.2828068766697	0.0318081704841954	0.0318081704841954	0.0291540335196914
85	CALM2	0.209631729677589	1.23322381658716	0.0491279708505903	0.0491279708505903	0.0460064429834759
86	CACUL1	0.248270893260461	1.28180711807624	0.0408726361031463	0.0408726361031463	0.0399384849730411
87	BMPR2	0.211350656150992	1.23534546060576	0.041931934604837	0.041931934604837	0.0386252294743632
88	BIRC3	0.212610145513763	1.23690234530679	0.00203650866501988	0.00203650866501988	0.00094696335775057
89	BIRC2	0.278153222336909	1.32068854069146	0.0143987119039885	0.0143987119039885	0.012601993317962
90	BCL9L	0.195763810206787	1.21623960802579	0.032250516184736	0.0322505161847361	0.0259678125946018
91	B4GALT5	0.324979725074913	1.38400258514755	0.00137546627726999	0.00137546627726999	0.00108226863599936
92	B2M	0.188617196278756	1.20757859841195	0.0221732793598842	0.0221732793598842	0.019100567382666
93	ATF7	0.237197914939985	1.26769198813272	0.0468522878610705	0.0468522878610705	0.04210671005783
94	ASCC1	0.238900077556861	1.26985164356556	0.0202470494608408	0.0202470494608408	0.0207232430775923
95	ARCN1	0.217040660986074	1.24239461810101	0.0389721040644683	0.0389721040644683	0.0383630716009281
96	APOL6	0.309961877964757	1.36337313858264	0.000923482156406525	0.000923482156406526	0.000724755849286912
97	AKAP13	0.221928866752177	1.24848256608581	0.0191043788629497	0.0191043788629497	0.0142711046692337
98	AHNAK	0.292643140804831	1.33996452643785	0.000928456862546144	0.000928456862546143	0.000419546270682359
99	ADD3	0.200614580206612	1.2221536388342	0.0291603680971337	0.0291603680971337	0.0241235710064009
100	ACTR2	0.276325927396698	1.31827745675509	0.0062915449306718	0.0062915449306718	0.00504063271142548
101	ABI1	0.224069846106824	1.25115840492016	0.0464082438269674	0.0464082438269674	0.0422206534617596
