# Supplementary material for: Molecular Subtyping and Prognostic Prediction in Pancreatic Cancer Based on Mitophagy-Related Genes
Source: Int J Med Sci. 2026 Jan 14;23(2):620–35. doi: 10.7150/ijms.121350 (PMC12825130; doi:10.7150/ijms.121350)
Supplement: Supplementary file 1 — Supplementary figures and tables. [file ijmsv23p0620s1.zip › Supplementary Tables/Table S7 Results of drug prediction analysis using oncoPredict..csv]

	PValue	logFC
Camptothecin_1003	0.00983472199745567	0.318970761223764
Vinblastine_1004	0.921042117081434	-0.147710047995044
Cisplatin_1005	0.209106142252483	0.160668242656687
Cytarabine_1006	0.190437420041415	0.21563116143813
Docetaxel_1007	0.341469005756217	-0.0666781477236569
Gefitinib_1010	0.688477059350346	-0.0256388619145466
Navitoclax_1011	0.0236954060040377	0.135129361269383
Vorinostat_1012	1.5349279312673e-06	0.312725112825178
Nilotinib_1013	0.00397133562285545	0.253215503693065
Olaparib_1017	0.261488735754896	0.0917660978339255
Axitinib_1021	0.498980530692508	0.063544375590397
AZD7762_1022	0.497103948688106	-0.120811764983247
SB216763_1025	0.42693452972513	-0.194985254351431
KU-55933_1030	0.000139245253882967	-0.330452573071876
Afatinib_1032	0.85793004392171	-0.213856963157657
Staurosporine_1034	0.00553867508727948	-0.552019369213734
PLX-4720_1036	0.786595810910549	-0.0585581475580807
NU7441_1038	0.178692326071919	-0.0591344882165355
Doramapimod_1042	0.00595514946943402	0.155425459001587
Wee1 Inhibitor_1046	0.498980530692508	0.0127078141878688
Nutlin-3a (-)_1047	0.0144659335543045	0.293031224541715
Mirin_1048	0.491496837757024	-0.0434403823534312
PD173074_1049	0.827838454297856	-0.0143174270372593
ZM447439_1050	0.0600614674498148	-0.0705429165474279
Alisertib_1051	0.152545288560626	0.175971106300028
RO-3306_1052	0.876554038479831	0.00712000065249888
MK-2206_1053	0.0325361380866715	0.283564565481416
Palbociclib_1054	0.0280248835531759	0.239094002005744
Dactolisib_1057	0.0462857629541166	0.247738078025964
Pictilisib_1058	0.701593990281938	0.0074375396743731
AZD8055_1059	0.818627971052649	-0.0634293898309175
PD0325901_1060	0.485923861663044	-0.226907545515344
Obatoclax Mesylate_1068	0.0984303191289508	0.111802795357225
5-Fluorouracil_1073	0.217815981616775	-0.400813155432605
Dasatinib_1079	1.13644240108319e-05	-1.18364929745381
Paclitaxel_1080	0.361346793417675	-0.105635517195081
Crizotinib_1083	0.102099686891315	0.0588996426431624
Rapamycin_1084	0.178692326071919	0.154043324517612
Sorafenib_1085	5.90378590171133e-05	0.368592532254922
BI-2536_1086	0.011174170856986	0.27286845603101
Irinotecan_1088	0.000365355345546709	0.432856479045151
Oxaliplatin_1089	6.64254084892889e-06	0.522585980292192
BMS-536924_1091	0.0456412920747447	-0.133352301834854
GSK1904529A_1093	0.000504953029874075	0.193385299986476
Tozasertib_1096	0.830144832119154	-0.0350753305491632
PF-4708671_1129	0.951633017011125	-0.015392828132662
PRIMA-1MET_1131	4.94846976137592e-05	0.393548697379363
Erlotinib_1168	0.38193481472106	-0.0442254526891623
Niraparib_1177	0.0105301459293573	0.266213095809564
MK-1775_1179	0.144238689852674	-0.285302609149063
Dinaciclib_1180	0.0732007588702833	-0.52406560412075
Gemcitabine_1190	0.589205241414545	0.189913628775924
Bortezomib_1191	8.78385241227384e-05	-0.253039519560035
GSK269962A_1192	0.55698241960593	0.0581651222012937
SB505124_1194	0.00456757134161932	0.129688658224824
Tamoxifen_1199	0.00543875072665074	0.155117166664789
Fulvestrant_1200	0.508419626656018	0.0249471268655389
EPZ004777_1237	0.0612805742930749	0.136747614721526
YK-4-279_1239	0.181576810081132	-0.343828673544481
Daporinad_1248	0.609771461534535	0.0148409082602683
BMS-345541_1249	0.991737306162151	-0.0241005652857673
AZ960_1250	0.211259575742878	-0.283472706210407
Talazoparib_1259	0.0271904180470847	0.221054179632688
XAV939_1268	0.660380728290622	0.0129520978767637
Trametinib_1372	0.264010710284694	-0.799493876097011
Dabrafenib_1373	0.00144658967354827	0.237847246026667
Temozolomide_1375	0.777507159537882	-0.0193675206643784
AZD5438_1401	0.876554038479831	-0.269828472395375
IAP_5620_1428	0.0180012852474559	0.214206659617586
AZD2014_1441	0.00290068461612312	0.252925310254526
AZD1208_1449	0.00910153747962971	0.24264019149166
AZD1332_1463	0.55301573105816	-0.084272641424422
Ruxolitinib_1507	0.495231133342962	-0.0918805718256379
Linsitinib_1510	0.00478364778896971	0.231802305640005
Epirubicin_1511	0.0527991453003017	0.16639464755559
Cyclophosphamide_1512	0.269104855650992	0.0627006665786141
Pevonedistat_1529	0.134733660471755	0.139627603067782
Sapitinib_1549	0.495231133342962	-0.392328089435845
Uprosertib_1553	0.0785724611075114	0.233633677415709
LCL161_1557	0.0853298232986885	0.0959168415930046
Lapatinib_1558	0.636973325982436	-0.0752621342873686
Luminespib_1559	0.0250053248401226	-0.196000273939358
Alpelisib_1560	0.216713205932011	-0.398682506033286
Taselisib_1561	0.0681333017752158	-0.614937557652237
EPZ5676_1563	0.0608719483184922	0.128310457855513
SCH772984_1564	0.122822410483931	-0.597989057731353
IWP-2_1576	0.145871654962169	0.0716354336303759
Leflunomide_1578	9.25778979691891e-06	0.231268069697641
Entinostat_1593	6.55060408904006e-06	0.414203975277719
OSI-027_1594	0.804859431582058	-0.0459681672837277
LGK974_1598	0.533392570978664	0.050955668739076
VE-822_1613	0.0250053248401226	0.0216241427421872
WZ4003_1614	0.994098024160702	-0.0650764836344791
CZC24832_1615	0.705986370968938	-0.0579526865788603
AZD5582_1617	0.54906294369277	-0.117999407137984
GSK2606414_1618	0.161211019229082	-0.174059173955798
PFI3_1620	0.660380728290622	-0.0377359696096128
PCI-34051_1621	0.0365801172065751	0.186556998288089
Wnt-C59_1622	0.00184458217600666	0.198248921766592
I-BET-762_1624	0.804859431582058	0.0180562650052161
RVX-208_1625	0.194476105463183	-0.134143717661702
OTX015_1626	0.979935214429935	-0.0861905554707231
GSK343_1627	0.763931441678506	0.00588478515637149
ML323_1629	0.306648947557455	0.0397500671708916
Entospletinib_1630	0.0121548693421557	-0.297744694195942
PRT062607_1631	0.38193481472106	0.0446172792036006
Ribociclib_1632	0.272969468253062	-0.106944581273533
AGI-6780_1634	0.482227621239551	0.0517397562338929
Picolinici-acid_1635	0.399905699006631	0.063315505126851
AZD5153_1706	0.002295406938717	0.336270474813982
CDK9_5576_1708	0.832452674302999	-0.207219001982868
CDK9_5038_1709	0.902271956870743	-0.17874474571405
Eg5_9814_1712	0.0886032978407487	0.0998555056831367
ERK_2440_1713	0.0659271937858792	-0.0280151648794934
ERK_6604_1714	0.525643049711995	-0.376868532237192
IRAK4_4710_1716	0.991737306162151	-0.0283787024984189
JAK1_8709_1718	0.0842606467854251	0.129420152232641
AZD5991_1720	0.416676148529609	-0.0114234588493481
PAK_5339_1730	0.523714705501356	0.0382245254372361
TAF1_5496_1732	0.000472522133804719	0.391456259102006
ULK1_4989_1733	0.0422303609982194	-0.356482207329786
VSP34_8731_1734	0.361346793417675	-0.190279697827828
Selumetinib_1736	0.425214648872761	-0.530242674913458
IGF1R_3801_1738	0.984655668828811	-0.0656814465415359
JAK_8517_1739	0.984655668828811	-0.0290533463704754
AZD4547_1786	0.572986356250915	0.057191031654728
Ibrutinib_1799	0.782047765400739	-0.274982778314822
Zoledronate_1802	0.193460590439	0.0855167248143315
Acetalax_1804	0.0546352263793491	-0.58291158979409
Oxaliplatin_1806	5.0189275145408e-07	0.488627527803142
Carmustine_1807	0.176788363246676	0.100861426015292
Topotecan_1808	0.00238748847041445	0.338791853382314
Teniposide_1809	0.202741345306844	0.192827143142003
Mitoxantrone_1810	0.000569860817225315	0.491077811646936
Dactinomycin_1811	0.0780712309437416	0.128003999505946
Fludarabine_1813	0.9375025312795	-0.0268242757389933
Nelarabine_1814	0.690656847752947	0.0092847420521776
Fulvestrant_1816	0.0118529432121642	0.138725082927305
Vincristine_1818	0.451435193773475	-0.430255272078717
Docetaxel_1819	0.0708603864433484	-0.894551133376576
Podophyllotoxin bromide_1825	0.545124146727726	0.0186900478567916
Dihydrorotenone_1827	0.0984303191289508	0.145712954453821
Gallibiscoquinazole_1830	0.830144832119154	-0.0310266306706725
Elephantin_1835	1.0263264495262e-06	0.398153878635608
Sinularin_1838	0.42693452972513	0.0128303303802547
Sabutoclax_1849	8.06660694489102e-06	0.4436280710825
LY2109761_1852	0.626450393476829	-0.0107374481432866
OF-1_1853	0.0182910002595277	0.171313887072542
MN-64_1854	0.684125251338332	0.0113944271720869
KRAS (G12C) Inhibitor-12_1855	0.000361256425710995	0.264207975142453
MG-132_1862	0.00424018163672707	-0.095149572265414
BDP-00009066_1866	0.342972749148089	-0.108759343178619
Buparlisib_1873	0.763931441678506	0.0159494470100927
Ulixertinib_1908	0.791151148731659	0.0205394918992805
Venetoclax_1909	0.0756039909416318	0.129260660582975
ABT737_1910	0.00039528844685592	0.283449042282124
Dactinomycin_1911	0.000155026957636901	0.34789365776456
Afuresertib_1912	0.0006709433129556	0.35402126027429
AGI-5198_1913	0.347509325343948	0.0439601885038597
AZD3759_1915	0.465785279557894	-0.131109763823812
AZD5363_1916	0.342972749148089	0.12221896774638
AZD6738_1917	0.201694415040418	-0.273655015906836
AZD8186_1918	0.0650613922585535	-0.261254622266467
Osimertinib_1919	0.0265787232907809	-0.34812356750895
Cediranib_1922	0.00126565796718496	-0.386035414123579
Ipatasertib_1924	0.193460590439	0.130745710420288
GDC0810_1925	0.699401522365496	0.00324160593173901
GNE-317_1926	0.725871643378456	0.0282081738589999
GSK2578215A_1927	0.00491769252615376	0.156403310158584
I-BRD9_1928	0.38193481472106	0.0130276725979273
Telomerase Inhibitor IX_1930	0.0897166834807718	0.112671071110875
MIRA-1_1931	0.00100633574080136	0.269696491460138
NVP-ADW742_1932	0.0826772362397174	0.146918058890274
P22077_1933	0.00130545235018726	0.315834748677136
Savolitinib_1936	0.115122234718658	0.0548215296276962
UMI-77_1939	0.820928299313339	-0.032410635297811
WIKI4_1940	0.66897715928141	0.00348856085943376
Sepantronium bromide_1941	0.00983472199745567	0.242424049655811
MIM1_1996	0.251567623021422	0.0720058350321243
WEHI-539_1997	0.541199428087119	-0.114010990416862
BPD-00008900_1998	0.478546719655433	-0.110196214818716
Foretinib_2040	0.51031861907794	0.0557307581430614
BIBR-1532_2043	0.000700585409863498	0.219531720924866
Pyridostatin_2044	0.0004939189756178	0.235578228399352
AMG-319_2045	0.287463455560035	0.0732044737986058
MK-8776_2046	0.804859431582058	-0.0277985367374261
Ulixertinib_2047	0.312282865603663	0.0702499313098322
Vinorelbine_2048	0.695024113158898	-0.155269546346431
VX-11e_2096	0.8532859557209	-0.127960408031365
Uprosertib_2106	2.12100487056229e-06	0.698442679688887
LJI308_2107	0.00287280481749805	0.198664994710748
AZ6102_2109	0.0699415814903055	0.0781214290132921
GSK591_2110	0.0875010750747939	0.126905192769089
VE821_2111	0.699401522365496	-0.116463203290423
AZD6482_2169	0.737000413197077	-0.0325409781306041
AT13148_2170	0.000858741883740784	0.38183211094519
BMS-754807_2171	0.820928299313339	-0.162759563757152
JQ1_2172	0.66897715928141	-0.168713810950512
